# Supplementary material for: Uncovering the genetic diversity in Aedes aegypti insecticide resistance genes through global comparative genomics
Source: Sci Rep. 2024 Jun 11;14:13447. doi: 10.1038/s41598-024-64007-6 (PMC11166649; doi:10.1038/s41598-024-64007-6)
Supplement: Supplementary file 2 — Supplementary Tables. [file 41598_2024_64007_MOESM2_ESM.xlsx]

## Sheet: Table S1
Table S1, Sample metadata and median coverage for VSSC, Ace1, GSTe2 and rdl and coordinates for Figure A.
					Normalised gene median coverage				Coordinates for Figures A and SA
SampleID	Country	SubRegion	Region	Location	VSSC median coverage	ACE1 median coverage	GSTE2 median coverage	GABA median coverage	All non-resistance exons_X	All non-resistance exons_Y	All countries, resistance exons_X	All countries, resistance exons_Y	chromosome 1, non-resistance exons_X	chromosome 1, non-resistance exons_Y	chromosome 2, non-resistance exons_X	chromosome 2, non-resistance exons_Y	chromosome 3, non-resistance exons_X	chromosome 3, non-resistance exons_Y	cox1 gene_X	cox1 gene_Y
SRR11196609	American Samoa	American Samoa	Americas, Thailand and others	American Samoa:Tutuila island	0.956522	1.04348	1.54348	0.956522	13.7581	4.78055	3.89994	-2.93792	14.0486	7.23001	10.8066	6.2173	0.363216	8.86172	-10.8661	0.519742
SRR11196620	American Samoa	American Samoa	Americas, Thailand and others	American Samoa:Tutuila island	1	1.06897	1.36207	1.2069	13.7716	4.87811	3.57263	-2.36338	14.1833	7.33884	10.167	6.00323	0.292974	8.12647	-10.8661	0.519742
SRR11196631	American Samoa	American Samoa	Americas, Thailand and others	American Samoa:Tutuila island	1.42424	1.0303	1.51515	1.12121	13.7817	4.88135	3.70495	-2.75954	13.7122	7.40163	10.0612	6.07175	0.758026	8.85142	-10.8686	0.372366
SRR11196641	American Samoa	American Samoa	Americas, Thailand and others	American Samoa:Tutuila island	1.33333	1.1	1.73333	1.1	13.7803	4.7962	3.74346	-2.7984	14.0978	7.21209	10.9164	5.97081	0.926491	8.83873	-10.8661	0.519742
SRR11196642	American Samoa	American Samoa	Americas, Thailand and others	American Samoa:Tutuila island	0.870968	0.983871	1.54839	0.967742	13.5048	4.74292	3.62738	-2.726	14.1767	7.35817	11.0188	5.83131	-0.0307991	8.35332	-10.8661	0.519742
SRR11196654	American Samoa	American Samoa	Americas, Thailand and others	American Samoa:Tutuila island	0.947368	1.05263	1.73684	1	13.8586	4.96283	3.79106	-2.85032	14.0724	7.33169	10.1806	5.88079	0.827851	9.15393	-10.8661	0.519742
SRR11196665	American Samoa	American Samoa	Americas, Thailand and others	American Samoa:Tutuila island	1	1.03846	1.11538	1.11538	13.7982	4.87676	3.61041	-2.72448	13.8722	7.42244	10.3685	5.90916	0.770439	9.22763	-10.8661	0.519742
SRR11196676	American Samoa	American Samoa	Americas, Thailand and others	American Samoa:Tutuila island	1.11111	1.14815	1.44444	1.14815	13.5276	4.88335	3.54634	-2.53975	13.2587	7.51471	10.6806	5.93798	0.0864173	8.56117	-10.9629	0.307188
SRR11196681	American Samoa	American Samoa	Americas, Thailand and others	American Samoa:Tutuila island	1.3125	1.125	1.75	1	13.787	4.91863	3.58699	-2.444	13.7925	7.21248	10.3193	5.93242	0.57658	9.06123	-10.8661	0.519742
SRR11196682	American Samoa	American Samoa	Americas, Thailand and others	American Samoa:Tutuila island	1.37037	0.962963	1.07407	1.05556	13.7592	4.9229	3.73238	-2.80476	14.0015	7.36259	10.0357	6.1163	0.8063	9.1991	-10.8661	0.519742
SRR11196683	American Samoa	American Samoa	Americas, Thailand and others	American Samoa:Tutuila island	1	1.03571	1.60714	1.03571	13.5354	4.85396	3.82336	-2.8664	13.718	7.48422	10.2645	6.29149	0.363216	8.86172	-10.8661	0.519742
SRR11196684	American Samoa	American Samoa	Americas, Thailand and others	American Samoa:Tutuila island	0.925926	1.07407	1.66667	1.18519	13.5754	4.89984	3.82708	-2.80717	13.4091	7.55908	10.0474	6.10074	0.828834	9.14273	-10.8661	0.519742
SRR11196685	American Samoa	American Samoa	Americas, Thailand and others	American Samoa:Tutuila island	0.92	1.12	1.2	0.92	13.8603	4.9501	3.84373	-2.82554	14.2411	7.39956	10.2014	6.13186	1.07699	8.02014	-10.8661	0.519742
SRR11196686	American Samoa	American Samoa	Americas, Thailand and others	American Samoa:Tutuila island	1.03704	1.07407	1.37037	1.07407	13.6783	4.88832	3.56905	-2.79412	14.005	7.29132	10.0596	6.10557	0.671586	9.14203	-10.8661	0.519742
SRR11196687	American Samoa	American Samoa	Americas, Thailand and others	American Samoa:Tutuila island	1.03704	1.03704	1.62963	0.925926	13.8714	4.95381	3.79106	-2.85032	13.8867	7.44666	10.1734	5.90589	0.822819	9.13962	-10.8661	0.519742
SRR11196688	American Samoa	American Samoa	Americas, Thailand and others	American Samoa:Tutuila island	1.08696	1.08696	1.91304	1.04348	13.7815	4.8721	3.64586	-2.71347	14.1291	7.27186	10.3929	5.95952	0.762531	9.21642	-10.8661	0.519742
SRR11006835	Brazil	Brazil	Americas, Thailand and others	Brazil: Santarem	1.1	1.2	1.3	1	12.318	4.41734	4.35228	-5.22673	11.7958	6.4218	11.8312	6.62782	1.23261	7.82444	-10.8686	0.372366
SRR11006836	Brazil	Brazil	Americas, Thailand and others	Brazil: Santarem	1.08333	1.16667	0.75	1	11.2834	4.11068	4.2215	-5.1554	11.9049	6.19034	10.5234	7.39947	0.220278	5.2874	-11.2552	-0.366295
SRR11006837	Brazil	Brazil	Americas, Thailand and others	Brazil: Santarem	1.07692	1.15385	2	1.15385	11.284	4.10238	4.32122	-5.15453	12.1106	6.84101	10.7662	7.49608	-2.16341	6.61281	-10.8686	0.372366
SRR11006838	Brazil	Brazil	Americas, Thailand and others	Brazil: Santarem	0.8	1	2.26667	1	11.7426	4.40129	4.1408	-5.20939	11.962	6.72543	9.7662	7.01714	-1.88953	7.18682	-14.381	1.16549
SRR11006839	Brazil	Brazil	Americas, Thailand and others	Brazil: Santarem	0.909091	1	1.09091	0.909091	11.5235	4.06535	4.46612	-5.65482	11.8082	6.46676	11.792	6.51335	1.14348	6.48902	-10.8686	0.372366
SRR11006840	Brazil	Brazil	Americas, Thailand and others	Brazil: Santarem	1	1.1875	1.3125	1.125	11.5347	4.09628	4.31525	-5.19673	12.2543	6.54879	10.9572	5.5839	1.3518	6.45424	-14.381	1.16549
SRR11006841	Brazil	Brazil	Americas, Thailand and others	Brazil: Santarem	0.909091	1.09091	1.27273	0.909091	11.9982	4.14954	4.48793	-6.14574	12.4492	6.57287	11.763	5.77131	0.1532	5.21783	-9.46681	-0.471806
SRR11006842	Brazil	Brazil	Americas, Thailand and others	Brazil: Santarem	0.928571	1.21429	2	1	11.4772	4.16996	4.3561	-5.14233	11.5452	6.2954	10.4854	7.30782	1.41987	6.68359	-13.5628	1.1836
SRR11006843	Brazil	Brazil	Americas, Thailand and others	Brazil: Santarem	1	1.07692	2.23077	1.23077	11.3771	4.09891	4.30659	-5.21713	12.0938	6.87469	11.842	6.10495	1.30868	6.51653	-11.4791	-0.423348
SRR11006847	Brazil	Brazil	Americas, Thailand and others	Brazil: Santarem	1.125	1.09375	1.0625	1.1875	11.3458	4.11896	4.34109	-5.15468	11.8928	6.32808	10.3425	7.44256	1.4018	7.49472	-10.8686	0.372366
SRR11006848	Brazil	Brazil	Americas, Thailand and others	Brazil: Santarem	1.05882	1	2.88235	1.05882	11.289	4.07827	4.25845	-5.17572	12.0921	6.87087	11.1806	6.29078	1.43284	6.61584	-10.9477	-0.158689
SRR11006850	Brazil	Brazil	Americas, Thailand and others	Brazil: Santarem	1	1.2	1.13333	1.13333	11.2884	4.10441	4.18085	-5.22238	11.9598	6.74004	10.9267	7.43749	1.371	6.47386	-11.382	-0.453004
SRR11006851	Brazil	Brazil	Americas, Thailand and others	Brazil: Santarem	0.933333	0.8	0.8	0.8	11.2125	4.09271	4.26721	-5.15932	11.6602	6.22824	10.6429	7.59324	1.37682	6.49196	-11.4667	-0.498982
SRR11006852	Brazil	Brazil	Americas, Thailand and others	Brazil: Santarem	1	1.16667	0.833333	1	11.4697	4.08889	4.19563	-5.17606	11.9015	6.63308	11.0805	5.60935	1.11039	8.0112	-10.5366	0.364983
SRR11006853	Brazil	Brazil	Americas, Thailand and others	Brazil: Santarem	1.1	1.2	1.75	0.9	11.4203	4.11142	4.20271	-5.16494	12.0798	6.8191	11.0284	5.58226	0.949148	8.0622	-12.8203	0.814943
SRR11006854	Brazil	Brazil	Americas, Thailand and others	Brazil: Santarem	1	1.1	1.5	1	12.4457	4.30573	4.35045	-5.17562	11.7098	6.49461	10.258	7.05866	1.12133	7.99092	-10.8686	0.372366
SRR11006634	Kenya	East Kenya Outlier	Americas, Thailand and others	Kenya: Rabai	1	0.857143	0.714286	1	12.7329	4.73124	3.69045	-1.41616	11.4735	6.75852	10.9504	5.88863	0.60394	9.27902	-10.2692	1.47339
SRR11006635	Kenya	East Kenya Outlier	Americas, Thailand and others	Kenya: Rabai	0.947368	1.10526	1.05263	0.947368	12.5697	4.4145	3.59853	-1.19293	10.9969	6.53427	11.1889	5.91502	0.745139	8.62748	-10.2692	1.47339
SRR11006636	Kenya	East Kenya Outlier	Americas, Thailand and others	Kenya: Rabai	1	1.05882	1.05882	1.17647	13.2861	4.84121	3.67902	-2.69715	11.6891	7.09768	10.0478	6.43506	0.579444	9.26105	-9.70327	2.09102
SRR11006637	Kenya	East Kenya Outlier	Americas, Thailand and others	Kenya: Rabai	1	1.10526	1	1	12.0444	4.20297	0.678413	-1.83634	10.5456	6.66242	11.483	5.6877	-1.51103	7.3029	-11.5658	2.02568
SRR11006638	Kenya	East Kenya Outlier	Americas, Thailand and others	Kenya: Rabai	1	1.09091	0.727273	1.09091	12.0601	4.54626	0.692497	-1.85017	11.3047	6.80712	11.1892	5.6401	0.246055	8.81259	-11.5658	2.02568
SRR11006639	Kenya	East Kenya Outlier	Americas, Thailand and others	Kenya: Rabai	0.909091	0.954545	0.909091	0.909091	12.1554	4.57615	0.674803	-1.84437	10.5629	6.68203	9.39743	6.81522	-0.116818	8.79145	-11.5181	2.08454
SRR11006640	Kenya	East Kenya Outlier	Americas, Thailand and others	Kenya: Rabai	1.05882	1	0.911765	0.941176	12.1765	4.64701	0.70406	-1.87097	10.5464	6.65963	11.5916	5.64237	0.092727	8.60932	-11.5658	2.02568
SRR11006641	Kenya	East Kenya Outlier	Americas, Thailand and others	Kenya: Rabai	1	1	1.53333	0.933333	12.1649	4.6427	0.73447	-1.80794	11.1469	6.71947	11.549	5.60303	0.11235	8.76924	-11.5658	2.02568
SRR11006643	Kenya	East Kenya Outlier	Americas, Thailand and others	Kenya: Rabai	1	0.944444	0.888889	1.05556	12.0841	4.67353	0.693019	-1.85273	11.1464	6.92251	9.45293	6.83602	0.226521	8.88293	-11.6222	1.94414
SRR11006644	Kenya	East Kenya Outlier	Americas, Thailand and others	Kenya: Rabai	1.05556	1.05556	1.16667	0.944444	12.2072	4.70596	0.680374	-1.83707	11.3456	6.82155	9.43761	6.82679	0.253396	8.90256	-11.4761	1.88937
SRR11006646	Kenya	East Kenya Outlier	Americas, Thailand and others	Kenya: Rabai	0.944444	1.11111	0.833333	1.05556	12.0851	4.63927	0.679555	-1.87727	11.2036	6.93086	11.3982	5.50161	0.205208	8.75415	-11.5642	2.01857
SRR11006647	Kenya	East Kenya Outlier	Americas, Thailand and others	Kenya: Rabai	1	1.11111	0.833333	0.833333	12.2058	4.55479	0.689104	-1.87281	11.3626	6.79818	11.3395	5.55127	-0.118122	8.77678	-11.5658	2.02568
SRR11006648	Kenya	East Kenya Outlier	Americas, Thailand and others	Kenya: Rabai	1.07692	0.923077	1.38462	1.15385	11.9429	4.08285	3.21719	-0.76252	11.6757	4.28669	11.6879	5.74228	-1.91542	6.97111	-11.5658	2.02568
SRR11006649	Kenya	East Kenya Outlier	Americas, Thailand and others	Kenya: Rabai	1	1.16667	1	1	12.1576	4.62804	0.655032	-1.81836	11.2093	6.95095	11.277	5.48466	-0.136959	8.79887	-11.5658	2.02568
ERR4065465	Thailand	LAB - NakhR	Americas, Thailand and others	LAB: Nakh	0.888889	1.22222	3.66667	1	12.639	5.08393	5.14123	-2.87762	11.0424	6.72926	11.0483	5.93461	0.537021	8.23317	-10.0345	0.651723
ERR4065466	Thailand	LAB - NakhR	Americas, Thailand and others	LAB: Nakh	1	1.07143	4	1	12.6178	5.07935	5.11756	-2.90171	11.0703	6.71321	11.0679	5.918	0.505569	8.31447	-10.0345	0.651723
ERR4065468	Thailand	LAB - NakhR	Americas, Thailand and others	LAB: Nakh	1.28571	1	3.85714	1.28571	12.6822	5.11986	5.12022	-2.88302	11.0608	6.56621	11.042	5.87029	0.478305	8.35965	-10.0345	0.651723
ERR4065469	Thailand	LAB - NakhR	Americas, Thailand and others	LAB: Nakh	1	1.14286	4.71429	1	12.6621	4.99751	5.12765	-2.87145	11.0781	6.7187	10.9148	6.00554	0.514213	8.32641	-10.0345	0.651723
ERR4065470	Thailand	LAB - NakhR	Americas, Thailand and others	LAB: Nakh	1	1	3.875	1.125	12.7293	5.14539	5.09663	-2.88002	11.1295	6.80302	10.9887	5.99566	0.541632	8.33847	-10.0345	0.651723
ERR4065471	Thailand	LAB - NakhR	Americas, Thailand and others	LAB: Nakh	1	1.09091	3.72727	1	12.6749	5.04376	5.12353	-2.87717	11.1021	6.73284	10.5449	6.01324	0.663164	8.32481	-10.0088	0.638051
ERR4065472	Thailand	LAB - NakhR	Americas, Thailand and others	LAB: Nakh	1	1.2	3.75	0.95	12.6967	5.1163	5.10323	-2.86875	11.0616	6.71824	10.9595	6.0981	0.548382	8.29856	-10.0345	0.651723
ERR4065473	Thailand	LAB - NakhR	Americas, Thailand and others	LAB: Nakh	0.9	0.9	4.2	1.05	12.689	5.14194	5.12327	-2.87516	11.1393	6.8005	11.0098	6.02969	0.590644	8.32307	-10.0345	0.651723
SRR14196803	LAB	LAB -Other	Americas, Thailand and others	Austria	0.928571	0.946429	4.30357	0.928571	12.8969	4.4182	4.59037	-6.06752	12.516	6.54055	11.0261	5.83911	0.420804	8.28807	-10.8731	0.384717
SRR14196805	LAB	LAB -Other	Americas, Thailand and others	Austria	1.14815	1.03704	1.59259	1	12.5732	4.27573	3.56465	-2.72908	11.1149	6.22212	10.987	5.6857	0.755157	8.38652	-10.8731	0.384717
SRR14196806	LAB	LAB -Other	Americas, Thailand and others	USA	0.964912	1.03509	0.684211	0.964912	12.5323	4.06935	4.07836	-2.09651	11.0019	5.80185	11.0124	5.94308	-0.876843	6.53092	-10.8731	0.384717
SRR14196807	LAB	LAB -Other	Americas, Thailand and others	USA	0.982143	1.03571	0.714286	1.03571	12.3782	4.09499	4.06701	-2.04053	10.9497	5.99265	10.9965	5.96005	-0.749709	6.51246	-10.8731	0.384717
SRR14196811	LAB	LAB -Other	Americas, Thailand and others	Austria	1.07143	1.07143	4.57143	1.10714	12.8516	4.15695	3.96864	-3.1057	11.4673	5.9885	11.1583	6.25153	0.438849	8.23625	-10.8731	0.384717
SRR6313629	Australia	LAB -Other	Americas, Thailand and others	Australia: Queensland	1	0.75	0.625	0.75	12.9956	4.88807	3.39787	-2.35622	12.9107	7.06322	10.9728	5.8293	0.626686	8.42718	-10.7109	0.723972
SRR6313630	LAB	LAB -Other	Americas, Thailand and others	Liverpool Strain	0.777778	0.777778	1.22222	0.666667	12.0306	4.11964	0.971749	5.85022	10.9479	5.94037	11.6031	6.27181	-1.35852	6.37489	-1.97525	-6.18865
SRR6313631	USA	LAB -Other	Americas, Thailand and others	USA: Clovis	1	0.5	4.25	1	12.7827	4.15484	3.07914	-5.97226	12.6399	6.3593	13.1753	6.5729	1.53464	7.10935	-9.57024	-0.264607
SRR6313632	Costa Rica	LAB -Other	Americas, Thailand and others	Costa Rica	0.892857	1.03571	0.785714	0.821429	12.4069	4.52939	3.76623	-1.893	10.8248	6.18266	11.2073	5.73021	0.825497	8.49671	-10.8686	0.372366
SRR11196611	Mexico	Mexico	Americas, Thailand and others	Mexico: Tapachula	1.375	1.08333	4.45833	1.125	12.9921	4.48075	4.20788	-5.97023	13.3736	6.68577	10.2879	8.39658	0.70824	8.35363	-9.597	-0.456291
SRR11196612	Mexico	Mexico	Americas, Thailand and others	Mexico: Tapachula	1.04545	1.13636	9.13636	1.04545	14.1075	3.68165	4.51274	-6.78547	10.6757	7.26584	13.3939	6.13189	-0.342938	8.39012	-10.8686	0.372366
SRR11196613	Mexico	Mexico	Americas, Thailand and others	Mexico: Tapachula	1.03125	1.0625	4.625	1.04688	14.082	3.69505	4.54937	-6.85001	10.6894	7.25143	13.2986	6.23191	-0.350523	8.38631	-10.8686	0.372366
SRR11196614	Mexico	Mexico	Americas, Thailand and others	Mexico: Tapachula	1.02941	0.970588	10.3676	0.852941	14.047	3.72525	4.5259	-6.8365	10.6894	7.25143	12.7843	5.86622	-0.0459428	8.50032	-10.8686	0.372366
SRR11196615	Mexico	Mexico	Americas, Thailand and others	Mexico: Tapachula	1	1	10.6087	1.13043	13.1702	4.10635	4.52461	-6.88397	13.0987	6.27937	12.7318	5.87618	0.954892	8.72593	-9.96069	-0.50559
SRR11196643	Mexico	Mexico	Americas, Thailand and others	Mexico: Tapachula	0.96	1.04	9.78	0.96	14.055	3.72692	4.49144	-6.97995	11.6871	6.22326	12.7716	5.85595	-0.199513	8.55668	-10.8686	0.372366
SRR11196644	Mexico	Mexico	Americas, Thailand and others	Mexico: Tapachula	1	1.07692	8.28846	1.11538	14.0535	3.7247	4.49144	-6.97995	11.6871	6.22326	13.363	6.15612	-0.197979	8.52188	-10.8686	0.372366
SRR11196645	Mexico	Mexico	Americas, Thailand and others	Mexico: Tapachula	0.965517	0.965517	0.689655	1.17241	13.9202	3.72751	2.36956	-5.31052	13.1517	6.13856	10.1644	5.69809	0.855694	8.12277	-10.8686	0.372366
SRR11196646	Mexico	Mexico	Americas, Thailand and others	Mexico: Tapachula	1.04545	0.954545	8.63636	1	14.0564	3.71523	4.52593	-6.92494	10.6962	7.29482	13.382	6.11745	-0.136628	8.30812	-10.8686	0.372366
SRR11196647	Mexico	Mexico	Americas, Thailand and others	Mexico: Tapachula	1	1.17391	7.76087	1.08696	14.0928	3.75188	4.53953	-6.99588	11.8263	6.19446	12.7387	5.84251	-0.256873	8.42013	-10.8686	0.372366
SRR11196648	Mexico	Mexico	Americas, Thailand and others	Mexico: Tapachula	1.34783	1.08696	4.36957	1	13.8661	3.82696	3.74086	-5.23968	13.1488	5.87981	12.6731	5.91486	-0.157177	8.5052	-9.96069	-0.50559
SRR11196649	Mexico	Mexico	Americas, Thailand and others	Mexico: Tapachula	0.956522	1.08696	7.69565	1.17391	14.0027	3.7364	4.50595	-6.80085	10.6754	7.23628	13.3679	6.16346	-0.0736527	8.41143	-10.8686	0.372366
SRR11196650	Mexico	Mexico	Americas, Thailand and others	Mexico: Tapachula	1.04545	1	8.84091	1.09091	13.6224	4.11141	4.51415	-6.97211	12.8213	6.91521	12.1957	5.51382	0.623929	8.32445	-10.8686	0.372366
SRR11196651	Mexico	Mexico	Americas, Thailand and others	Mexico: Tapachula	1	1.04348	4.86957	1.1087	13.8209	3.92813	3.75028	-5.73017	12.788	6.70731	12.6731	5.91486	0.841739	8.52057	-9.96069	-0.50559
SRR11196652	Mexico	Mexico	Americas, Thailand and others	Mexico: Tapachula	0.958333	0.958333	4.75	1.04167	14.0558	3.70181	4.52461	-6.82183	10.6891	7.24827	13.2842	6.2378	-0.404021	8.39197	-10.8686	0.372366
SRR11006487	Thailand	Thailand	Americas, Thailand and others	Thailand: Bangkok	0.964286	1.07143	2.78571	1	13.2878	5.00296	4.14831	-2.87023	14.1259	7.13961	10.2891	5.46225	0.583235	7.63241	-10.5811	0.906952
SRR11006598	Thailand	Thailand	Americas, Thailand and others	Thailand: Bangkok	1	1.15789	4.81579	0.947368	12.9991	4.85635	4.98582	-2.73216	11.2765	6.80919	10.8445	5.54039	0.875614	8.50767	-10.0345	0.651723
SRR11006660	Thailand	Thailand	Americas, Thailand and others	Thailand: Bangkok	1	1.05556	4.11111	1	13.4199	5.02006	3.90941	-3.13683	14.1402	7.13628	10.2699	5.54222	0.368808	8.6166	-10.5811	0.906952
SRR11006671	Thailand	Thailand	Americas, Thailand and others	Thailand: Bangkok	1.05263	1.05263	2.78947	1	12.9506	4.84458	4.22881	-2.83255	12.7798	7.14985	10.8405	5.46675	0.789127	8.691	-10.5318	0.857255
SRR11006682	Thailand	Thailand	Americas, Thailand and others	Thailand: Bangkok	1	1.16667	2.22222	0.944444	12.9348	4.75503	4.80109	-3.03914	12.6358	6.97188	10.9231	5.39274	0.350801	8.56378	-10.5318	0.857255
SRR11006693	Thailand	Thailand	Americas, Thailand and others	Thailand: Bangkok	1.04348	1.17391	3.17391	0.956522	12.6501	5.20323	4.23459	-2.83373	11.4048	6.95197	10.2448	5.77599	0.851889	8.73883	-10.6087	1.01889
SRR11006704	Thailand	Thailand	Americas, Thailand and others	Thailand: Bangkok	1.08333	1.0625	3.66667	1.08333	13.0224	4.69843	4.93732	-2.66924	13.0731	7.51045	12.3333	5.98887	0.58356	8.42894	-10.518	0.831694
SRR11006845	Thailand	Thailand	Americas, Thailand and others	Thailand: Bangkok	1.05	1.05	4.2	1	12.9618	4.69701	4.97587	-2.72347	13.1341	7.53292	12.3504	5.9752	0.58356	8.42894	-10.518	0.831694
SRR11006856	Thailand	Thailand	Americas, Thailand and others	Thailand: Bangkok	1.29412	0.941176	4.58824	0.882353	12.7832	4.48697	3.99628	-2.9518	11.7489	6.34563	10.8993	5.41265	0.299565	7.72149	-10.5318	0.857255
SRR11006867	Thailand	Thailand	Americas, Thailand and others	Thailand: Bangkok	1	1.13793	2.72414	0.965517	12.9094	4.82287	4.20591	-2.84097	10.7197	6.60888	10.8222	5.48918	0.77637	8.47432	-10.0345	0.651723
SRR11006878	Thailand	Thailand	Americas, Thailand and others	Thailand: Bangkok	0.962963	0.981481	3.14815	1	12.7658	4.81327	4.80062	-3.05529	10.9645	6.53706	10.649	5.45555	0.46431	8.37142	-10.5318	0.857255
SRR11006889	Thailand	Thailand	Americas, Thailand and others	Thailand: Bangkok	1	1.05263	2.5	0.921053	13.0785	5.04354	4.37572	-2.58119	12.5665	7.32533	10.4575	5.30394	0.613809	8.93444	-10.5669	0.895911
SRR11006900	Thailand	Thailand	Americas, Thailand and others	Thailand: Bangkok	0.9	0.95	3.925	0.95	13.0869	4.9766	4.30396	-2.87597	12.744	6.94512	10.4791	5.4737	0.630211	8.47764	-10.5318	0.857255
SRR11006911	Thailand	Thailand	Americas, Thailand and others	Thailand: Bangkok	0.85	0.85	2.75	0.95	13.2817	5.05941	4.04427	-3.05359	14.1414	7.08291	10.3465	5.43576	0.480758	8.46936	-10.5811	0.906952
SRR11006922	Thailand	Thailand	Americas, Thailand and others	Thailand: Bangkok	0.941176	0.941176	4.11765	0.823529	13.1691	4.9834	4.30099	-2.87342	13.5176	7.34981	10.459	5.31067	0.654927	8.59355	-10.5318	0.857255
SRR11006933	Thailand	Thailand	Americas, Thailand and others	Thailand: Bangkok	0.846154	1.07692	4.30769	1.07692	12.7088	5.21851	4.3906	-2.56918	11.7014	7.12081	10.2067	5.83557	0.831326	8.6658	-10.6195	0.918617
SRR11006944	Thailand	Thailand	Americas, Thailand and others	Thailand: Bangkok	1.05263	0.947368	6.42105	1.15789	12.6258	4.92806	4.64633	-2.9923	11.1931	6.76275	10.3327	5.59093	0.847131	8.48609	-10.0345	0.651723
SRR11006955	Thailand	Thailand	Americas, Thailand and others	Thailand: Bangkok	0.928571	1	3.92857	1.07143	12.9703	4.889	4.91097	-3.02817	12.9213	7.16265	10.5857	5.35657	0.645528	8.43672	-10.5318	0.857255
SRR11006956	Thailand	Thailand	Americas, Thailand and others	Thailand: Bangkok	1.05556	1	3.61111	1.13889	13.0936	5.00342	4.30365	-2.89253	12.7337	6.9696	10.4823	5.27862	0.661256	8.50455	-10.5318	0.857255
SRR11006957	Thailand	Thailand	Americas, Thailand and others	Thailand: Bangkok	1	1	3.70588	0.941176	13.015	4.67606	3.77937	-2.85935	13.173	7.5314	13.0691	7.11187	0.354754	8.52851	-10.5318	0.857255
SRR11100104	USA	USA	Americas, Thailand and others	Mexico: Cuernavaca	1	1	8.42857	1.07143	13.0407	2.86327	4.12571	-6.41403	14.0924	7.11458	12.8141	7.80039	-0.207593	8.54267	-10.1959	-1.17493
SRR11100105	USA	USA	Americas, Thailand and others	USA: Chula Vista	1	0.8	0.7	1	13.2758	3.84786	4.26794	-6.51987	13.8953	6.8924	12.7796	7.66349	0.811551	7.98099	-9.74363	-1.70787
SRR11100109	USA	USA	Americas, Thailand and others	USA: Calexico	1.07143	0.785714	3.96429	1	12.5228	3.20193	4.00238	-5.37923	12.6093	6.93775	11.8576	7.55488	0.716098	6.12197	-10.6582	-0.766627
SRR11100110	USA	USA	Americas, Thailand and others	USA: Calexico	1.2	1.2	11.65	1.1	12.3688	3.19173	3.55104	-5.65289	11.8464	6.11059	12.0605	7.63832	0.707421	6.12731	-10.5076	-0.738052
SRR11100111	USA	USA	Americas, Thailand and others	USA: Fowler	1	1.44444	1.22222	1.11111	12.1765	3.41074	2.42204	-5.43522	12.0621	5.60761	11.7815	8.38504	0.569064	6.31673	-10.4135	-1.09755
SRR11100112	USA	USA	Americas, Thailand and others	USA: El Centro	1	1.18182	0.909091	1.09091	12.7932	2.86241	3.45256	-5.92103	12.5026	6.35528	12.7847	7.69609	1.50233	7.29228	-10.8851	-1.07733
SRR11100113	USA	USA	Americas, Thailand and others	USA: El Centro	0.916667	1.25	4.20833	0.75	13.3017	3.68694	2.09539	-5.70509	14.1097	7.177	10.4557	8.43954	-2.17365	6.58564	-11.0062	-0.975349
SRR11100115	USA	USA	Americas, Thailand and others	USA: Brawley/Calipatria	1	1	0.65	1.5	13.0736	2.87581	3.29746	-5.46232	14.0446	7.15377	12.7346	7.45886	0.253	5.63119	-9.60036	-0.722151
SRR11100119	USA	USA	Americas, Thailand and others	USA: Cathedral City/Palm Desert	1.1	1.2	0.8	0.85	12.9959	2.82696	2.34945	-5.88154	14.0059	7.27006	12.6808	7.24466	1.14056	6.48774	-10.3046	-0.963404
SRR11100120	USA	USA	Americas, Thailand and others	USA: Mission Viejo	1	1.1	3.1	0.7	13.391	3.36979	3.43921	-5.4448	11.4321	5.85723	12.1972	8.91147	0.597941	7.67152	-10.829	-0.00998899
SRR11100121	USA	USA	Americas, Thailand and others	USA: Mission Viejo	1.1	1	2.7	0.9	12.8359	3.05052	3.38198	-5.62486	12.8526	5.60151	12.9333	9.13754	0.667114	6.88224	-10.5519	-0.842095
SRR11100122	USA	USA	Americas, Thailand and others	USA: Fowler	1.08333	1.25	4.58333	1.08333	12.0717	2.98358	2.85017	-5.7012	11.8933	5.26561	12.2035	5.51136	-0.697076	6.04786	-10.0546	-1.52718
SRR11100125	USA	USA	Americas, Thailand and others	USA: Santa Ana	1	1.09091	1	0.818182	13.2932	3.41971	4.39413	-5.94709	11.0532	6.05148	13.3268	8.81832	0.248663	7.77954	-9.79229	-1.56897
SRR11100126	USA	USA	Americas, Thailand and others	USA: Garden Grove	1	1	1	0.818182	12.9318	3.54725	2.44195	-5.17736	11.2613	6.61499	13.226	6.29945	1.26903	7.17567	-11.1441	-1.21255
SRR11100127	USA	USA	Americas, Thailand and others	USA: Garden Grove	1	1.2	1	1	12.6275	3.36564	3.2901	-1.94414	11.6146	5.77282	11.7671	7.28948	0.268437	6.17279	-10.1094	-0.996492
SRR11100128	USA	USA	Americas, Thailand and others	USA: Orange	1.1	1.2	3.5	1.1	13.0848	3.12412	4.47594	-6.83417	10.6426	7.1325	13.3861	8.76178	-1.23657	2.80875	-10.1674	-1.14086
SRR11100129	USA	USA	Americas, Thailand and others	USA: Orange	1	1.3	3.2	1	13.3236	4.00047	4.50306	-6.81277	14.0875	7.12522	14.2315	9.09807	-0.939498	6.60913	-9.89518	-1.10903
SRR11100131	USA	USA	Americas, Thailand and others	USA: Anaheim	1	1	2.4	0.7	12.5396	3.16626	3.25754	-5.70435	12.1592	5.77783	13.8415	8.85158	0.782407	6.48278	-11.1298	-1.22221
SRR11100133	USA	USA	Americas, Thailand and others	USA: Sanger	0.888889	1.22222	4.66667	0.888889	12.2626	4.11189	3.26248	-5.81975	12.5343	5.15318	11.2702	5.8081	1.02399	8.79089	-10.3397	-1.00661
SRR11100134	USA	USA	Americas, Thailand and others	USA: La Palma/Stanton	0.818182	0.909091	0.727273	0.636364	12.2453	3.02168	2.35947	-5.70454	12.6852	5.52583	13.1459	6.43256	1.01094	8.71621	-10.945	-0.918023
SRR11100135	USA	USA	Americas, Thailand and others	USA: La Palma/Stanton	0.916667	0.916667	0.75	0.833333	13.0126	3.01719	2.37589	-5.95044	10.6298	6.82258	12.7999	8.27225	0.981853	6.44125	-11.1459	-1.08327
SRR11100136	USA	USA	Americas, Thailand and others	USA: La Palma/Stanton	1	1.09091	0.545455	0.909091	12.8969	3.38637	3.20558	-5.17718	10.6284	6.59527	11.8449	7.23047	0.956798	6.43193	-9.84592	-1.10152
SRR11100137	USA	USA	Americas, Thailand and others	USA: Riverside	0.916667	0.833333	0.5	0.666667	12.9079	2.8616	4.58496	-6.2124	13.0942	6.32605	12.1198	9.25184	0.261823	5.80847	-10.4077	-1.60803
SRR11100138	USA	USA	Americas, Thailand and others	USA: Riverside	1.25	1.08333	4.58333	0.833333	12.7518	2.74497	4.2547	-5.87912	13.1045	6.33128	11.848	7.74696	0.271739	5.6231	-11.4251	-0.512156
SRR11100139	USA	USA	Americas, Thailand and others	USA: Riverside	1.5	1.16667	1.33333	0.833333	12.5102	3.23628	3.3462	-5.30327	12.5834	5.60452	12.8223	7.80901	0.250525	5.88108	-10.5618	-1.41078
SRR11100141	USA	USA	Americas, Thailand and others	USA: La Habra	0.888889	1.11111	5.11111	0.944444	12.9272	2.89793	4.16177	-6.02758	13.8398	7.29017	12.1832	8.90649	0.421405	5.75707	-10.1777	-1.08828
SRR11100142	USA	USA	Americas, Thailand and others	USA: La Habra	1	1.05556	1.22222	0.888889	13.6469	4.67129	3.25799	-0.776205	14.1874	7.20998	9.20681	8.9002	0.812349	6.68546	-11.2098	-1.08144
SRR11100146	USA	USA	Americas, Thailand and others	USA: Brea	0.818182	1.09091	1.86364	1	13.3055	3.32358	3.31272	-3.0645	10.8163	6.32552	10.1	8.29973	1.60471	7.07785	-9.30049	-0.497726
SRR11100147	USA	USA	Americas, Thailand and others	USA: Brea	1.1	0.95	0.65	1.2	12.977	3.18634	4.05573	-5.88882	12.3032	5.36817	12.8903	7.86482	1.1014	6.54329	-11.3446	-0.413254
SRR11100148	USA	USA	Americas, Thailand and others	USA: Downey	1.08333	0.791667	0.875	1	12.4445	3.23465	3.3482	-3.03356	11.7092	5.61435	12.5734	7.07212	1.03476	6.37809	-9.78127	-0.793437
SRR11100149	USA	USA	Americas, Thailand and others	USA: Downey	1	1.2	1.1	0.8	12.7317	3.12878	4.35222	-6.33183	12.6903	6.90538	12.7091	9.3154	1.43174	7.14636	-10.8351	-1.28182
SRR11100150	USA	USA	Americas, Thailand and others	USA: Downey	1	1	0.5	0.9	11.9929	4.04092	4.42648	-5.99611	10.7909	6.17985	12.5047	10.0694	0.65572	6.81651	-10.8293	-1.43449
SRR11100152	USA	USA	Americas, Thailand and others	USA: Whittier	1	0.923077	1.69231	1	13.0918	3.14871	3.33211	-2.29196	12.5389	5.19397	12.1882	8.92759	1.50986	7.52981	-10.4646	-1.13949
SRR11100154	USA	USA	Americas, Thailand and others	USA: Hacienda Heights	1.11111	1.11111	0.777778	0.888889	12.5232	3.71901	3.24861	-6.02883	12.283	5.39168	12.206	7.75407	-0.414868	6.15346	-10.5146	-1.3371
SRR11100157	USA	USA	Americas, Thailand and others	USA: Montery Park	1	1.07143	0.857143	0.928571	12.8661	3	2.50012	-5.17532	10.6918	6.79096	12.1586	9.23217	0.190299	5.86453	-10.543	-1.20456
SRR11100159	USA	USA	Americas, Thailand and others	USA: East Los Angeles	1.2	1.3	4.1	1	12.8601	3.38842	3.10545	-5.46742	11.1746	5.83182	12.0702	9.22341	0.9311	6.30051	-10.4149	-0.955458
SRR11100161	USA	USA	Americas, Thailand and others	USA: Pomona/Montclair	0.9375	0.9375	1.0625	1.0625	12.6773	2.94548	2.81494	-5.61845	12.6228	6.31273	12.0853	7.70229	0.86846	7.44923	-10.7167	-0.731783
SRR11100162	USA	USA	Americas, Thailand and others	USA: Pomona/Montclair	0.933333	1.06667	0.8	1	12.7613	2.77692	2.18166	-5.19734	12.9293	5.68687	12.16	7.65699	1.18557	7.84269	-10.0976	-1.13674
SRR11100163	USA	USA	Americas, Thailand and others	USA: Pomona/Montclair	1.375	1.0625	0.75	0.875	12.6776	3.36289	3.12399	-5.30289	11.2261	5.85635	11.5775	5.86369	1.0169	6.46738	-10.3759	-1.55529
SRR11100166	USA	USA	Americas, Thailand and others	USA: Kerman	1.08333	0.833333	0.666667	1	11.8787	3.35984	2.12833	-5.28818	13.1392	7.57	11.6053	8.41521	1.2712	6.63379	-10.8104	-0.660766
SRR11100167	USA	USA	Americas, Thailand and others	USA: Colton	0.9	1.1	0.5	1	13.4117	3.39337	3.98048	-6.24324	10.8954	6.24494	10.4282	6.84238	1.57118	7.16775	-13.0659	0.79057
SRR11100168	USA	USA	Americas, Thailand and others	USA: Alhambra	0.875	1	2.0625	0.75	12.7606	4.417	4.06862	-6.1403	13.2355	7.54322	10.4877	6.10413	1.07218	6.41454	-10.8269	-0.650471
SRR11100169	USA	USA	Americas, Thailand and others	USA: Alhambra	0.9	1.1	0.9	0.9	13.1311	2.80503	4.06572	-5.18981	13.9628	6.79924	12.8445	7.86478	0.633645	6.44388	-10.2522	-1.394
SRR11100170	USA	USA	Americas, Thailand and others	USA: Alhambra	1	1.09091	0.727273	0.909091	13.0294	3.26259	3.21176	-3.22496	12.1453	4.97303	13.2316	6.22305	1.40248	7.1574	-11.3418	-0.800317
SRR11100171	USA	USA	Americas, Thailand and others	USA: Arvin	0.9	1.2	4.1	1.1	12.307	3.23466	2.12401	-5.70893	11.7192	5.6842	12.0892	7.70196	-0.42236	4.49868	-9.80201	-1.47014
SRR11100172	USA	USA	Americas, Thailand and others	USA: Arvin	1	0.909091	0.636364	0.909091	12.1272	3.35949	2.46355	-5.76344	12.211	5.39912	14.2898	9.94726	0.793154	7.59498	-10.734	-0.0227785
SRR11100173	USA	USA	Americas, Thailand and others	USA: Exeter	0.870968	1.09677	0.774194	1	12.3748	4.2134	4.39046	-6.45316	10.5623	6.68643	9.78054	7.01859	-1.05656	4.63002	-9.94987	1.48334
SRR11100174	USA	USA	Americas, Thailand and others	USA: Corcoran	0.9	0.9	8.6	1.1	12.8063	3.57971	3.93854	-6.34357	12.0314	4.873	12.7609	9.33975	-0.253642	7.66922	-9.79447	-1.66499
SRR11100176	USA	USA	Americas, Thailand and others	USA: Tulare	1.07692	1.07692	0.769231	1.15385	12.1137	3.52734	2.9884	-5.97842	11.3754	5.84694	11.7844	8.37762	0.587608	6.51314	-10.1268	-1.36043
SRR11100177	USA	USA	Americas, Thailand and others	USA: Kerman	1	1.16667	0.666667	0.875	12.5271	3.85625	2.61484	-5.22097	13.9909	7.38854	12.0974	7.67909	-0.194987	4.61208	-9.73829	-0.627137
SRR11100178	USA	USA	Americas, Thailand and others	USA: Lenmoore	1	1	0.65	1.1	12.682	3.77617	2.50018	-5.82367	11.0157	6.18516	10.37	8.48348	0.228348	7.59606	-9.92495	-1.46567
SRR11100181	USA	USA	Americas, Thailand and others	USA: Visalia	1	0.833333	0.583333	0.916667	12.1957	3.31145	2.76172	-5.78504	11.756	5.60665	13.301	6.19685	0.195954	7.58258	-9.91976	-1.34771
SRR11100183	USA	USA	Americas, Thailand and others	USA: Visalia	1	1.27273	0.909091	0.727273	12.6947	3.92814	2.0957	-5.26299	11.3068	5.71911	12.7677	5.90725	-0.258894	7.73888	-10.4347	-0.963139
SRR11100184	USA	USA	Americas, Thailand and others	USA: Hanford	1	1.2	9.3	1	12.019	3.57044	4.16656	-6.37509	11.1391	6.30833	11.7545	6.84839	1.63575	7.19559	-9.96716	-1.50743
SRR11100185	USA	USA	Americas, Thailand and others	USA: Hanford	0.909091	1	1	1.09091	13.0036	3.07694	2.33549	-5.83753	10.6046	6.68092	12.1702	7.60346	0.791773	6.42969	-11.194	-0.363965
SRR11100186	USA	USA	Americas, Thailand and others	USA: Hanford	1	0.818182	9.54545	1	11.9959	3.44017	4.17837	-6.6248	11.6482	5.78367	11.5817	8.27932	1.36134	7.21577	-9.82717	-1.35251
SRR11100188	USA	USA	Americas, Thailand and others	USA: Clovis	1	1.16667	1.16667	0.916667	13.0506	2.73527	2.2541	-5.71774	13.3033	5.86237	13.3078	6.39266	1.50129	6.89224	-10.2973	-1.29587
SRR11100191	USA	USA	Americas, Thailand and others	USA: Kingsburg	1	1.27273	0.909091	1.18182	12.7926	2.58468	2.22671	-5.31768	12.8662	5.64957	12.6836	9.30276	1.3745	6.6296	-10.3274	-0.553474
SRR11100196	USA	USA	Americas, Thailand and others	USA: Reedley	0.923077	1	4.23077	0.846154	12.3116	3.6248	2.18539	-5.61115	12.348	5.47653	12.0192	8.20131	0.103676	6.19226	-9.95929	-1.32398
SRR11100197	USA	USA	Americas, Thailand and others	USA: Reedley	1	1.08333	0.916667	1	12.3271	3.30008	2.13571	-5.18592	11.9503	5.80503	12.5314	9.13417	0.251691	7.62541	-9.80986	-1.04687
SRR11100202	USA	USA	Americas, Thailand and others	USA: Fowler	1.125	1	0.5	1.125	12.1137	3.68498	2.10648	-5.33524	11.853	6.47503	11.7341	8.31911	-0.0581407	4.20021	-10.9903	-0.943315
SRR11100203	USA	USA	Americas, Thailand and others	USA: Fresno	1.10345	1	0.862069	0.862069	12.4018	3.18136	2.17459	-5.3249	12.6894	5.67148	11.1702	6.30131	0.387335	7.60541	-9.73589	-0.71049
SRR11237929	USA	USA	Americas, Thailand and others	USA: Fresno/Clovis CA	0.818182	0.818182	0.818182	0.681818	12.0259	3.45097	2.68267	-5.66227	11.8876	6.21862	11.4017	8.02182	1.61105	6.76371	-9.69402	-1.67845
SRR11237930	USA	USA	Americas, Thailand and others	USA: Fresno/Clovis CA	1	0.8	1.6	0.8	12.4258	4.09536	2.29851	-5.82902	12.3284	5.50956	12.1448	6.97644	0.256988	6.741	-10.7231	-0.24602
SRR11237931	USA	USA	Americas, Thailand and others	USA: Fresno/Clovis CA	1	0.9	0.4	1.2	12.5027	4.01006	2.41014	-5.53388	12.0938	5.4882	12.0434	6.70061	1.47532	7.61293	-9.96069	-0.50559
SRR11237933	USA	USA	Americas, Thailand and others	USA: Fresno/Clovis CA	0.857143	1.14286	1.14286	1.14286	12.4767	2.23386	2.20724	-5.21298	13.1109	5.65218	13.4037	9.13477	-0.282021	7.67072	-9.57024	-0.264607
SRR11237935	USA	USA	Americas, Thailand and others	USA: Fresno/Clovis CA	0.777778	1	0.777778	0.666667	12.7344	4.20036	3.38665	-5.85534	11.3175	5.88856	12.1882	7.06282	0.549744	7.7224	-10.3425	0.0723878
SRR11237936	USA	USA	Americas, Thailand and others	USA: Fresno/Clovis CA	1.14286	0.857143	0.857143	1.14286	12.2986	3.92654	2.16393	-5.74772	11.9158	5.294	12.2318	6.95591	-0.245861	7.63201	-10.1494	-0.46249
SRR11237937	USA	USA	Americas, Thailand and others	USA: Fresno/Clovis CA	0.833333	0.75	0.833333	1	12.3952	3.95257	2.25251	-5.79592	12.0181	5.67056	11.7105	7.4473	-0.261821	7.62965	-9.96069	-0.50559
SRR11237938	USA	USA	Americas, Thailand and others	USA: Fresno/Clovis CA	0.909091	0.909091	0.636364	0.863636	12.3208	3.87279	2.01786	-5.34534	12.344	5.05486	12.2475	6.95116	-0.248907	7.63886	-10.1771	-0.357046
SRR11237939	USA	USA	Americas, Thailand and others	USA: Fresno/Clovis CA	0.857143	0.857143	1.14286	0.714286	12.4539	3.84312	2.09733	-5.69536	12.3523	5.31289	12.2488	6.95862	1.38586	7.77354	-11.2453	-0.0834718
SRR11237940	USA	USA	Americas, Thailand and others	USA: Fresno/Clovis CA	0.666667	0.833333	4.66667	0.833333	12.8139	4.07356	3.60334	-6.06411	11.3234	5.79331	12.2416	7.07102	-0.502752	5.92819	-10.7666	-0.282321
SRR11237941	USA	USA	Americas, Thailand and others	USA: Fresno/Clovis CA	0.833333	0.666667	1.16667	1.5	12.3389	3.91313	2.13678	-5.74565	13.8477	7.36278	11.8715	6.12587	-0.482875	4.59512	-9.96765	-0.433727
SRR11237942	USA	USA	Americas, Thailand and others	USA: Fresno/Clovis CA	0.75	0.75	0.375	0.375	13.1883	3.87952	1.93261	-5.0595	12.7971	6.47309	11.7928	6.77586	1.02123	8.82551	-10.1392	-0.607749
SRR11237944	USA	USA	Americas, Thailand and others	USA: Fresno/Clovis CA	0.875	1.125	0.75	1	12.5211	2.25416	2.80303	-5.78798	13.1789	5.81736	12.8019	9.89046	-0.315188	7.67895	-9.57024	-0.264607
SRR11237945	USA	USA	Americas, Thailand and others	USA: Fresno/Clovis CA	0.666667	1.16667	0.833333	0.75	12.2664	3.75145	2.42757	-5.77496	11.2712	5.99514	13.0931	10.1252	1.27313	7.249	-9.96069	-0.50559
SRR11237948	USA	USA	Americas, Thailand and others	USA: Fresno/Clovis CA	1.08333	1.08333	1	1.08333	11.6298	3.59502	2.13281	-5.23932	11.9916	5.69222	11.1008	7.9472	1.35336	6.77109	-9.96069	-0.50559
SRR11237949	USA	USA	Americas, Thailand and others	USA: Fresno/Clovis CA	0.8	1.2	1	0.8	12.12	3.53239	2.05939	-5.37183	11.759	6.35659	11.4186	8.09454	1.56435	7.4024	-10.7228	0.00875605
SRR11237950	USA	USA	Americas, Thailand and others	USA: Fresno/Clovis CA	1	1	0.8	0.9	12.7557	4.31659	2.36568	-5.51597	13.3744	7.54967	11.3896	5.99919	0.134173	7.11573	-9.77492	-0.707319
SRR11237952	USA	USA	Americas, Thailand and others	USA: Fresno/Clovis CA	1	0.9	4.6	0.7	12.8607	3.16667	4.54697	-6.76087	12.98	6.35426	12.5163	6.99127	0.869395	9.18999	-9.57024	-0.264607
SRR11237954	USA	USA	Americas, Thailand and others	USA: Fresno/Clovis CA	0.818182	1.18182	0.909091	0.909091	12.5939	3.85014	2.37209	-5.7909	11.9284	6.15846	12.4476	6.94436	1.09534	7.45547	-9.57024	-0.264607
SRR11237955	USA	USA	Americas, Thailand and others	USA: Fresno/Clovis CA	0.818182	1.09091	6.09091	1.09091	12.657	3.78463	4.08172	-6.33408	12.2681	6.31786	12.1086	6.91773	-0.154043	6.36054	-9.57024	-0.264607
SRR11237958	USA	USA	Americas, Thailand and others	USA: Fresno/Clovis CA	0.4	0.6	4.6	0.8	11.892	3.33205	3.83657	-5.99186	11.1637	6.32278	11.6378	8.30418	-0.582924	6.03458	-11.1689	-0.420799
SRR11237959	USA	USA	Americas, Thailand and others	USA: Fresno/Clovis CA	1	1	5	0.75	12.611	3.84271	3.1216	-6.11054	11.8317	5.82012	12.1399	5.62144	0.933236	7.10245	-10.7228	0.00875605
SRR11237960	USA	USA	Americas, Thailand and others	USA: Fresno/Clovis CA	1	0.909091	0.727273	0.818182	12.3796	2.52611	2.07622	-5.35315	13.1244	6.12405	11.7487	6.93274	-0.236299	4.52712	-9.57024	-0.264607
SRR11237961	USA	USA	Americas, Thailand and others	USA: Fresno/Clovis CA	0.875	1.125	0.4375	0.9375	12.8404	3.9947	3.77004	-6.24496	11.6023	5.79326	12.1204	7.3072	0.845671	9.18725	-9.8167	0.215399
SRR11237963	USA	USA	Americas, Thailand and others	USA: Fresno/Clovis CA	0.8	0.8	5	0.8	12.0471	3.28693	4.11569	-6.32097	13.1285	7.52646	11.7049	8.2913	0.633652	6.98814	-10.0252	-0.18689
SRR11237964	USA	USA	Americas, Thailand and others	USA: Fresno/Clovis CA	0.8	1	0.8	0.6	12.7428	4.12472	2.52177	-5.29598	11.6949	6.39187	11.9812	6.17816	-0.894213	6.10388	-10.0315	0.172262
SRR11237965	USA	USA	Americas, Thailand and others	USA: Fresno/Clovis CA	1	1.22222	6.22222	1	11.858	3.42425	3.03771	-6.05065	10.8889	6.42331	13.3037	6.7857	-0.91375	4.72936	-9.57024	-0.264607
SRR11237966	USA	USA	Americas, Thailand and others	USA: Fresno/Clovis CA	1	1.125	10.625	0.875	11.7142	3.47077	3.19409	-6.1507	10.5759	6.69606	11.7237	8.33979	-0.910007	4.76534	-9.57024	-0.264607
SRR11237971	USA	USA	Americas, Thailand and others	USA: Fresno/Clovis CA	0.777778	0.777778	0.888889	0.888889	12.5834	2.271	2.79373	-5.75654	13.0517	5.7439	12.9922	9.75227	-0.374029	7.73451	-9.57024	-0.264607
SRR11237972	USA	USA	Americas, Thailand and others	USA: Fresno/Clovis CA	0.875	0.875	0.875	0.875	12.6293	2.35894	2.2258	-5.14388	12.952	5.72866	11.3729	9.63104	-0.322219	7.75679	-9.57024	-0.264607
SRR11237975	USA	USA	Americas, Thailand and others	USA: Fresno/Clovis CA	1	1	0.666667	1.16667	13.0378	2.62596	2.84987	-5.87755	13.2331	6.01121	13.5879	8.50795	1.39838	6.82258	-9.96069	-0.50559
SRR11237977	USA	USA	Americas, Thailand and others	USA: Fresno/Clovis CA	1.2	0.6	1.4	1	12.4245	3.31997	2.465	-5.61562	12.0509	5.3303	13.1836	7.17553	0.271521	5.88904	-9.51253	-0.280069
SRR11237978	USA	USA	Americas, Thailand and others	USA: Fresno/Clovis CA	1	1	1	1.16667	12.2886	2.73645	3.01017	-5.56949	13.3096	5.78578	12.4236	8.05865	-1.11836	5.88249	-9.76903	-1.66672
SRR11237981	USA	USA	Americas, Thailand and others	USA: Fresno/Clovis CA	0.833333	0.666667	0.5	0.833333	12.2412	2.59516	4.01621	-6.34659	12.8954	5.83198	12.5629	10.7969	-0.581448	6.14461	-9.94434	0.0400313
SRR11237982	USA	USA	Americas, Thailand and others	USA: Fresno/Clovis CA	0.916667	0.916667	5.66667	1	12.2202	2.51259	3.61999	-6.21494	13.012	5.5659	13.2997	6.77864	-0.571696	6.12884	-9.97309	-0.225282
SRR11237985	USA	USA	Americas, Thailand and others	USA: Fresno/Clovis CA	1.125	1	5.25	0.875	12.7028	4.10115	3.99989	-6.26351	11.598	6.12985	12.2726	9.55708	1.43068	7.51764	-9.96069	-0.50559
SRR11237986	USA	USA	Americas, Thailand and others	USA: Fresno/Clovis CA	1	1.14286	5.71429	0.714286	12.3007	3.33141	3.1424	-5.95439	10.4923	6.76546	11.2203	7.9603	0.58004	7.32036	-10.7228	0.00875605
SRR11237987	USA	USA	Americas, Thailand and others	USA: Fresno/Clovis CA	0.857143	0.857143	9.28571	0.857143	12.9903	3.2253	4.16709	-6.5545	12.5338	5.10884	11.9354	8.33302	1.39255	6.93259	-9.57024	-0.264607
SRR11237988	USA	USA	Americas, Thailand and others	USA: Fresno/Clovis CA	0.857143	0.714286	5.57143	1	11.6868	3.24589	3.07463	-6.12985	13.0809	5.52433	11.7301	6.24263	-0.944291	6.00662	-10.0575	0.0917502
SRR11237989	USA	USA	Americas, Thailand and others	USA: Fresno/Clovis CA	1.16667	1.33333	1.33333	1.33333	12.0495	2.98772	2.37232	-5.36507	12.6259	5.28117	11.6991	8.36333	-0.550618	5.07099	-9.51412	-0.28798
SRR11237991	USA	USA	Americas, Thailand and others	USA: Fresno/Clovis CA	0.9	0.9	0.7	1.1	12.4617	2.64291	2.77914	-5.68588	13.2696	5.7751	11.3616	8.33378	-0.607475	5.89141	-9.7501	-1.51396
SRR11237992	USA	USA	Americas, Thailand and others	USA: Fresno/Clovis CA	0.777778	1	1.11111	0.888889	12.7897	2.47928	2.27227	-5.52927	12.9896	5.97546	12.7067	9.41821	1.47561	6.82313	-9.71428	0.0144882
SRR11237997	USA	USA	Americas, Thailand and others	USA: Fresno/Clovis CA	0.857143	0.857143	0.571429	1.28571	12.1875	4.02992	3.3248	-6.01763	12.0288	4.44164	12.1417	8.38875	0.708485	6.79319	-9.57024	-0.264607
SRR11237998	USA	USA	Americas, Thailand and others	USA: Fresno/Clovis CA	1	1.16667	5.33333	1.16667	12.8465	3.78059	2.94282	-5.97972	12.0315	4.82756	12.9948	7.44052	0.532641	7.17958	-9.57024	-0.264607
SRR11237999	USA	USA	Americas, Thailand and others	USA: Fresno/Clovis CA	1	1.2	3.8	1.4	12.4147	4.71499	4.22755	-6.30375	10.7254	6.66025	11.3407	5.78851	0.557056	7.60532	-10.7228	0.00875605
SRR11238002	USA	USA	Americas, Thailand and others	USA: Fresno/Clovis CA	1	0.666667	0.833333	0.916667	12.1875	3.31649	2.77438	-5.77783	12.123	5.63659	11.2258	7.83744	1.81611	6.85364	-9.38128	-0.442453
SRR11238003	USA	USA	Americas, Thailand and others	USA: Fresno/Clovis CA	1	0.857143	0.857143	1.28571	12.673	2.32315	2.32272	-5.39033	13.2255	5.73947	12.7315	9.70753	-0.379096	7.7687	-9.57024	-0.264607
SRR11238004	USA	USA	Americas, Thailand and others	USA: Fresno/Clovis CA	1	1.33333	1.16667	1	11.6627	3.56674	2.76144	-5.34099	11.9177	6.23277	11.173	7.74981	-0.599359	4.34076	-10.4056	0.0600524
SRR11238006	USA	USA	Americas, Thailand and others	USA: Fresno/Clovis CA	1	0.666667	1	0	12.0514	3.47804	2.61318	-5.90293	13.5498	7.52302	10.7775	7.76615	1.00639	6.33892	-10.5816	0.217645
SRR11238007	USA	USA	Americas, Thailand and others	USA: Fresno/Clovis CA	1	1	1.16667	1	12.5828	3.86911	2.05959	-5.72994	13.2176	7.45996	12.257	7.27223	1.07103	7.50482	-9.96069	-0.50559
SRR11238008	USA	USA	Americas, Thailand and others	USA: Fresno/Clovis CA	0.875	0.875	0.75	0.75	12.0716	4.34108	2.17234	-5.48314	12.5287	6.42026	11.8199	6.77126	0.282782	8.01939	-10.0865	-0.302716
SRR11238009	USA	USA	Americas, Thailand and others	USA: Fresno/Clovis CA	0.727273	0.636364	6.36364	0.636364	12.5461	2.29453	2.11106	-5.75184	13.1524	5.81899	11.3685	8.40179	-0.304318	7.67769	-9.94162	-0.728109
SRR11238010	USA	USA	Americas, Thailand and others	USA: Fresno/Clovis CA	1	0.6	1	1	12.952	2.59524	2.20965	-5.52691	13.1525	5.65385	13.0966	9.66378	1.4558	6.85823	-10.4056	0.128353
SRR11238011	USA	USA	Americas, Thailand and others	USA: Fresno/Clovis CA	0.875	0.75	0.75	0.875	12.9647	2.61727	2.94702	-6.03015	13.4144	5.90109	12.8652	9.89063	1.45	6.83592	-9.9794	-1.25973
SRR11238014	USA	USA	Americas, Thailand and others	USA: Fresno/Clovis CA	0.833333	0.666667	0.5	0.833333	12.4789	2.21961	2.68232	-5.8459	13.1667	5.98539	12.8111	9.84156	-0.234594	7.64747	-9.57024	-0.264607
SRR11238015	USA	USA	Americas, Thailand and others	USA: Fresno/Clovis CA	1	0.833333	10.0833	0.666667	12.1492	2.41343	4.38932	-6.77425	13.1773	5.72639	13.3432	6.35272	-0.625513	5.81657	-9.96069	-0.50559
SRR11238017	USA	USA	Americas, Thailand and others	USA: Fresno/Clovis CA	0.875	0.875	0.75	1	12.1285	2.419	2.38866	-5.30911	13.2669	5.91105	13.3588	6.63352	1.48884	6.79235	-9.47061	-1.40833
SRR11238018	USA	USA	Americas, Thailand and others	USA: Fresno/Clovis CA	1.125	1	11.25	0.75	12.1162	2.47256	3.96628	-6.37318	13.2212	5.71672	13.3987	6.66972	-1.12016	5.85976	-9.58245	-0.677038
SRR11238019	USA	USA	Americas, Thailand and others	USA: Fresno/Clovis CA	1.14286	1	12.4286	0.857143	12.1286	2.3968	4.1085	-6.46778	13.2745	5.7008	13.3522	6.49167	-1.10919	5.86547	-9.96069	-0.50559
SRR11238020	USA	USA	Americas, Thailand and others	USA: Fresno/Clovis CA	1	1.125	0.375	0.625	13.0402	2.61741	2.90526	-5.81557	13.265	5.87677	13.443	9.05253	0.754314	6.40506	-10.0483	-0.635391
SRR11238022	USA	USA	Americas, Thailand and others	USA: Fresno/Clovis CA	0.833333	0.833333	5.5	1	12.0548	2.90275	3.37975	-6.09557	12.7331	5.52531	12.9813	7.08584	-0.655919	6.0744	-10.147	-0.0692712
SRR14333858	USA	USA	Americas, Thailand and others	USA: Ae13CLOV039, CA	1.1	0.9	4.7	1.3	12.154	2.6242	3.15532	-5.89424	12.7617	5.80522	13.3837	6.69219	-0.596084	6.09368	-10.1786	-0.847902
SRR14333859	USA	USA	Americas, Thailand and others	USA: Ae13CLOV038, CA	1	0.8	5.45	0.9	12.9949	3.01921	3.18755	-6.09565	12.7416	5.24928	11.0844	8.07341	1.60236	6.81205	-10.0547	-0.931123
SRR14333860	USA	USA	Americas, Thailand and others	USA: Ae13CLOV037, CA	1	0.909091	9.27273	0.636364	12.0943	3.0435	4.1115	-6.41175	12.7958	6.78133	12.2111	5.51365	-0.705349	6.1128	-10.242	-1.48672
SRR14333862	USA	USA	Americas, Thailand and others	USA: Ae20HLSB004, FL	1.07143	1	0.571429	0.857143	12.1735	3.93087	4.53158	-6.38605	10.5397	6.62804	13.1424	7.00283	0.790074	8.14664	-11.1739	-1.17887
SRR14333863	USA	USA	Americas, Thailand and others	USA: Ae20SFRD011, FL	1.07143	1	0.642857	1	12.5954	4.43813	4.57435	-6.30485	10.8201	6.1251	11.1475	5.64441	0.670513	8.81381	-10.4256	-1.25526
SRR14333870	USA	USA	Americas, Thailand and others	USA: Ae20SARA002, FL	1.16667	1.20833	3.91667	0.833333	12.5657	4.02277	4.17981	-6.41159	12.0115	5.48166	10.925	5.79911	1.01786	7.6892	-10.5666	-0.519629
SRR14333871	USA	USA	Americas, Thailand and others	USA: Ae20SARA001, FL	1.16667	1	4.5	1.20833	12.5785	3.97354	4.42446	-6.34024	12.0858	5.45126	13.396	6.13609	0.872822	7.92487	-10.7166	-0.749243
SRR14333873	USA	USA	Americas, Thailand and others	USA: Ae20MIRA004, FL	1	0.961538	2.46154	0.769231	12.3255	3.97804	4.45759	-6.77118	11.6165	5.9485	12.2936	7.10232	0.984896	6.31766	-8.5772	-0.543132
SRR14333876	USA	USA	Americas, Thailand and others	USA: Ae20MIAM001, FL	1	1	2.46667	0.866667	11.7197	4.13271	4.44057	-6.80812	11.5237	6.03484	10.3299	7.28673	0.94024	7.99204	-8.55988	-0.404548
SRR14333877	USA	USA	Americas, Thailand and others	USA: Ae20KLAR002, FL	0.846154	1	1.07692	0.923077	12.3202	4.2413	4.447	-6.45168	11.5566	6.61777	10.6325	6.4066	0.619049	7.07449	-11.2093	-0.220202
SRR14333878	USA	USA	Americas, Thailand and others	USA: Ae20KLAR001, FL	1	1	1	0.916667	12.4411	4.31671	4.48794	-6.7528	10.6426	6.70922	9.9191	6.5602	1.16708	7.8596	-11.1817	0.043022
SRR14333879	USA	USA	Americas, Thailand and others	USA: Ae20HOLI004, FL	1	1.33333	9.25	1.16667	12.756	4.39134	4.04108	-5.87188	10.6704	6.64874	10.9974	5.90029	0.880168	8.14969	-8.2561	-0.607087
SRR14333880	USA	USA	Americas, Thailand and others	USA: Ae17AZRT834, AZ	0.8	0.933333	1	0.866667	12.6552	3.33934	4.44406	-6.55542	11.4227	5.56718	11.7713	7.36857	1.30876	7.35671	-10.1667	-0.942744
SRR14333881	USA	USA	Americas, Thailand and others	USA: Ae20HOLI002, FL	1.14286	1.07143	8.89286	0.857143	12.6069	4.2603	4.20843	-5.93554	13.937	7.00156	10.5724	6.13704	0.919724	7.70198	-8.36503	-0.550115
SRR14333887	USA	USA	Americas, Thailand and others	USA: Ae18DVCD094, CA	1.14286	1.21429	0.928571	1.07143	12.9607	3.33402	2.337	-5.83544	12.6234	5.21349	13.3067	6.76504	1.46661	7.04619	-10.8148	-0.107703
SRR14333890	USA	USA	Americas, Thailand and others	USA: Ae18DVCD055, CA	0.916667	1.33333	0.916667	0.916667	12.9154	3.40437	2.28302	-5.84461	12.2953	5.09011	13.4047	8.93259	1.55501	6.88692	-10.6761	-1.33369
SRR14333891	USA	USA	Americas, Thailand and others	USA: Ae17AZRT207, AZ	1.07692	1.07692	0.769231	1.11538	12.947	3.26741	2.7923	-5.76959	12.34	6.31769	12.7675	7.69925	1.20705	6.42796	-9.75889	-0.978109
SRR5519646	USA	USA	Americas, Thailand and others	USA: Exeter	1	0.857143	0.857143	1	12.4152	4.31329	4.63093	-6.65013	10.4732	6.65077	10.1923	6.50535	1.19866	7.74339	-10.8686	0.372366
SRR5562752	USA	USA	Americas, Thailand and others	USA: Clovis	0.8	1.2	1	0.9	12.9224	2.5052	2.88322	-5.4612	12.8877	5.63541	12.9832	10.2303	1.69791	6.79032	-9.57024	-0.264607
SRR5562853	USA	USA	Americas, Thailand and others	USA: Clovis	0.9	0.9	0.9	0.7	12.239	3.21725	2.37777	-5.94626	12.4543	5.5676	11.2911	8.15423	-0.0701183	8.02715	-9.96069	-0.50559
SRR5562854	USA	USA	Americas, Thailand and others	USA: Brawley	1.1	0.9	1	0.95	13.1874	2.96569	3.04622	-5.44451	13.6694	6.25336	13.4305	6.1642	0.345771	5.74296	-13.6741	0.710777
SRR5562856	USA	USA	Americas, Thailand and others	USA: Clovis	0.888889	1	0.777778	0.888889	12.0935	2.79392	2.72625	-5.85115	12.7917	5.5491	12.1942	5.50339	-0.589295	6.08452	-9.96069	-0.50559
SRR5562858	USA	USA	Americas, Thailand and others	USA: Clovis	1.25	1.125	0.75	1.125	12.7954	2.88526	2.70092	-5.80193	13.0297	6.33137	11.8161	8.46594	-0.448556	6.22167	-10.0213	0.313768
SRR5562860	USA	USA	Americas, Thailand and others	USA: San Diego	0.9	0.9	0.75	0.8	12.0704	4.00596	4.32564	-5.95705	10.8606	6.5988	10.4337	7.47632	0.729529	6.11766	-9.57024	-0.264607
SRR5562864	USA	USA	Americas, Thailand and others	USA: Garden Grove	0.857143	1	0.714286	0.857143	12.8237	2.81082	3.29432	-2.12431	13.1757	6.41921	13.4203	8.82596	1.55447	7.26268	-9.73555	0.0686895
SRR5562865	USA	USA	Americas, Thailand and others	USA: Mission Viejo	0.933333	1.13333	0.8	0.966667	13.6636	3.51945	3.53266	-5.33423	11.7456	6.15995	10.4199	6.79001	0.965456	8.75943	-10.7228	0.00875605
SRR5562866	USA	USA	Americas, Thailand and others	USA: Fresno	1.11111	1	1.22222	1	12.6031	3.86859	2.17289	-5.41269	11.6245	5.95017	12.1532	6.99262	0.126679	3.86358	-12.4598	1.03017
SRR5562868	USA	USA	Americas, Thailand and others	USA: Madera	0.888889	1.22222	4.22222	1.11111	12.3999	3.8768	4.12851	-6.31082	11.7432	6.38592	11.9349	8.14136	0.769628	7.46994	-10.7228	0.00875605
SRR5562869	USA	USA	Americas, Thailand and others	USA: Menlo Park	1	0.833333	0.666667	1	12.503	3.96837	2.31017	-5.91157	11.3449	5.92505	11.1944	7.03256	1.40334	7.53705	-9.96069	-0.50559
SRR5562871	USA	USA	Americas, Thailand and others	USA: Menlo Park	1	0.833333	1	1	13.4341	3.98706	2.39558	-5.53937	10.7817	6.46726	12.4902	6.96921	-0.607197	6.6178	-10.4059	0.836102
SRR5562872	USA	USA	Americas, Thailand and others	USA: Mission Viejo	0.875	0.875	0.5	0.875	13.7714	3.55133	3.62331	-5.37547	11.1887	6.0854	10.4755	6.77514	1.02048	8.79777	-10.7228	0.00875605
SRR5562873	USA	USA	Americas, Thailand and others	USA: Commerce	1	1.22222	2.33333	1.11111	12.548	3.16443	4.36368	-6.01906	12.3531	5.73181	12.2153	8.88708	1.46421	6.8929	-13.9583	1.14003
SRR5562875	USA	USA	Americas, Thailand and others	USA: San Diego	1	1	8.45455	1.27273	13.4313	3.86175	4.01328	-6.20248	13.9999	6.86829	10.3398	8.42213	1.09861	6.35247	-10.46	-0.600082
SRR5562876	USA	USA	Americas, Thailand and others	USA: San Diego	1	1.07143	4.64286	1.14286	13.4424	3.84709	4.11288	-6.08661	13.9115	6.78062	14.1697	9.2913	1.04246	6.35045	-10.9377	0.111016
SRR5562877	USA	USA	Americas, Thailand and others	USA: Exeter	0.9	0.9	0.8	0.8	12.4092	4.27969	4.62432	-6.58062	10.544	6.72428	9.803	6.95298	1.13838	7.73183	-10.8686	0.372366
SRR5562878	USA	USA	Americas, Thailand and others	USA: Sanger	1	0.916667	2.66667	1	12.4788	2.78106	4.17442	-6.50142	12.8078	5.40027	11.4403	8.37078	-0.488832	5.57635	-10.5382	-0.2751
SRR5562879	USA	USA	Americas, Thailand and others	USA: Clovis	0.9	1.1	10.2	1.3	12.1138	2.86466	4.07406	-6.43522	12.2486	5.25257	13.2916	6.81495	-0.607293	6.10085	-9.57024	-0.264607
SRR11006486	Kenya	East Kenya	East Kenya and South Africa	Kenya: Ganda	1	1.06667	0.866667	0.933333	9.97075	3.4515	4.11009	-0.0135416	11.8779	3.08935	8.9771	7.51827	-3.05421	6.55106	-10.5679	2.13063
SRR11006498	Kenya	East Kenya	East Kenya and South Africa	Kenya: Ganda	1.05882	0.941176	1.14706	1	8.99481	3.53694	3.9615	0.668503	11.7534	3.52341	9.62681	6.85152	-2.43058	6.56977	-9.2019	2.13011
SRR11006509	Kenya	East Kenya	East Kenya and South Africa	Kenya: Arabuko	0.8	0.95	0.7	0.95	9.28799	3.54373	3.56108	0.259674	11.9784	3.24253	9.60449	6.8989	-2.89052	6.64112	-10.4914	2.22105
SRR11006520	Kenya	East Kenya	East Kenya and South Africa	Kenya: Arabuko	1.05556	1.05556	1.05556	1.05556	10.0236	4.1039	3.30399	0.465558	11.6252	3.49194	11.6655	6.03287	-2.50854	6.38537	-10.3744	1.2637
SRR11006531	Kenya	East Kenya	East Kenya and South Africa	Kenya: Arabuko	1.03704	1	0.962963	0.925926	9.90017	3.5202	3.56023	0.0342127	11.5128	3.172	9.08698	7.76368	-3.09719	6.31943	-9.07298	2.83699
SRR11006542	Kenya	East Kenya	East Kenya and South Africa	Kenya: Arabuko	1.0625	1.15625	0.8125	1.125	9.12014	4.20679	4.19255	-0.0370075	11.3986	2.96578	9.40538	8.48706	-2.37464	7.48328	-9.89004	2.12202
SRR11006553	Kenya	East Kenya	East Kenya and South Africa	Kenya: Arabuko	1	1	1.5625	0.96875	9.32055	4.31984	3.42139	0.325921	12.2892	3.15727	9.18642	8.67231	-2.10755	5.74421	-10.1514	2.71539
SRR11006564	Kenya	East Kenya	East Kenya and South Africa	Kenya: Arabuko	0.944444	1.05556	0.611111	0.944444	9.87637	3.54709	3.52318	-0.974253	11.3154	3.0357	8.94287	7.73776	-3.01527	6.66229	-9.98984	2.3998
SRR11006575	Kenya	East Kenya	East Kenya and South Africa	Kenya: Arabuko	1	0.909091	0.636364	1	9.45691	3.68013	3.54057	0.0961599	11.3125	2.76166	9.69491	6.91577	-2.66839	6.68485	-9.92537	1.67103
SRR11006586	Kenya	East Kenya	East Kenya and South Africa	Kenya: Arabuko	1	0.823529	0.823529	0.882353	9.25005	3.84753	3.40345	-0.179451	12.0758	3.56507	9.79813	6.83291	-2.13587	6.79924	-9.83684	1.77505
SRR11006597	Kenya	East Kenya	East Kenya and South Africa	Kenya: Arabuko	0.954545	1.04545	0.954545	0.909091	10.2137	3.66371	4.18068	0.110791	11.7317	3.74822	9.72514	8.58853	-2.69474	6.4941	-11.7674	1.0028
SRR11006609	Kenya	East Kenya	East Kenya and South Africa	Kenya: Arabuko	1	1.08696	1.08696	0.913043	10.1589	3.58608	4.03954	0.17288	11.8222	3.71968	8.88484	7.63818	-2.37607	5.93297	-10.2492	2.53104
SRR11006620	Kenya	East Kenya	East Kenya and South Africa	Kenya: Arabuko	1.16667	1.04167	0.895833	0.958333	9.04556	4.3615	3.55305	-0.852734	11.4523	2.92021	9.28547	8.76353	-1.93744	6.27523	17.4652	5.20469
SRR11006631	Kenya	East Kenya	East Kenya and South Africa	Kenya: Arabuko	1.07143	0.857143	0.785714	1	9.23912	4.17654	3.36883	-0.542694	12.0655	3.65039	9.72277	6.96535	-1.96536	5.91129	-8.97504	2.99279
SRR11006642	Kenya	East Kenya	East Kenya and South Africa	Kenya: Arabuko	0.96	1.04	0.72	0.92	10.0195	3.72927	3.44995	0.557119	11.4798	3.85978	9.0077	7.87955	-2.29644	6.58774	-9.52539	2.9898
SRR11006645	Kenya	East Kenya	East Kenya and South Africa	Kenya: Rabai	1.22222	1.16667	0.777778	1.11111	9.39095	4.39362	4.23148	0.181268	11.442	3.00118	9.56013	8.40161	-1.60972	7.22804	-11.5314	1.90612
SRR11006650	Kenya	East Kenya	East Kenya and South Africa	Kenya: Kwale	1.14286	1.09524	1.09524	0.952381	9.41122	4.11144	3.81026	0.234771	12.0855	3.3026	9.84189	6.79601	-1.98579	7.12246	-5.32885	4.1337
SRR11006651	Kenya	East Kenya	East Kenya and South Africa	Kenya: Kwale	1.14286	1	0.857143	1.09524	9.39741	3.5104	3.67742	0.364196	11.7153	3.17622	11.7581	5.90735	-2.9511	6.66844	-10.3046	1.58308
SRR11006652	Kenya	East Kenya	East Kenya and South Africa	Kenya: Kwale	1	1.0625	1.0625	0.8125	9.46129	3.80781	4.08294	0.535463	11.3214	2.97895	9.95319	6.70693	-2.46343	7.27745	17.4652	5.20469
SRR11006653	Kenya	East Kenya	East Kenya and South Africa	Kenya: Kwale	1.05882	0.941176	1.05882	1.05882	9.61567	4.23768	4.02029	0.198575	11.7132	2.64556	9.11682	8.5241	-2.17114	6.02925	-10.217	1.93141
SRR11006654	Kenya	East Kenya	East Kenya and South Africa	Kenya: Kwale	1	1.05263	0.894737	0.947368	9.53021	3.6481	3.55457	-0.609375	11.9333	2.85135	9.18871	8.52944	-2.96708	6.67746	17.4652	5.20469
SRR11006655	Kenya	East Kenya	East Kenya and South Africa	Kenya: Kwale	0.9375	1	0.8125	0.9375	9.29622	4.23968	3.57215	-0.31809	12.3889	3.03137	9.13429	8.1399	-2.43497	7.41711	-9.10773	2.74264
SRR11006656	Kenya	East Kenya	East Kenya and South Africa	Kenya: Kwale	1	1.15789	0.736842	1	9.60355	4.02005	3.86969	0.628691	11.5373	2.57512	9.65382	8.3559	-2.56242	6.50147	-10.5039	1.16396
SRR11006657	Kenya	East Kenya	East Kenya and South Africa	Kenya: Kwale	0.956522	1.08696	0.695652	0.782609	10.0724	3.80148	4.18852	0.384096	11.4862	4.11463	9.24418	8.62	-2.43433	6.77492	-10.6141	1.50292
SRR11006658	Kenya	East Kenya	East Kenya and South Africa	Kenya: Kwale	1	1.28571	0.666667	1	10.0783	3.54338	3.60237	0.0556287	11.877	3.63117	8.90853	7.73403	-2.06706	6.86002	-9.15459	2.73759
SRR11006659	Kenya	East Kenya	East Kenya and South Africa	Kenya: Kwale	1	1.05263	1	0.842105	9.33443	3.64172	3.46881	0.605868	11.9126	2.54329	9.30652	8.7193	-2.38818	7.35067	-10.182	2.55571
SRR11006661	Kenya	East Kenya	East Kenya and South Africa	Kenya: Kwale	1	0.916667	0.916667	0.833333	9.85696	3.74259	3.84613	-0.0465906	11.9854	3.24675	9.01497	8.00971	-3.07604	6.74601	-10.5672	2.46596
SRR11006662	Kenya	East Kenya	East Kenya and South Africa	Kenya: Kwale	0.952381	1.19048	0.666667	1.04762	8.98328	3.66885	3.5796	-0.869166	11.6178	3.37267	9.81379	6.73918	-2.24548	7.47949	17.4652	5.20469
SRR11006663	Kenya	East Kenya	East Kenya and South Africa	Kenya: Kwale	1	1.2	1	0.933333	9.26957	4.25234	3.36819	-0.639368	12.2998	3.17425	9.8736	8.39496	-2.46762	7.44364	-11.02	1.28413
SRR11006664	Kenya	East Kenya	East Kenya and South Africa	Kenya: Kwale	1	1.1	0.8	0.95	9.27405	3.53781	4.13708	0.247561	11.7019	2.68327	9.65948	6.94153	-2.60729	6.31031	17.4652	5.20469
SRR11006665	Kenya	East Kenya	East Kenya and South Africa	Kenya: KayaBomu	1	1.15	1	1	9.43851	3.87448	3.48516	0.639369	12.2655	3.12509	9.26179	8.79336	-2.42502	7.33795	17.4652	5.20469
SRR11006666	Kenya	East Kenya	East Kenya and South Africa	Kenya: KayaBomu	1.05263	1.05263	1	0.842105	9.4067	3.89264	3.58009	-0.706253	12.1634	2.90885	9.51348	8.14415	-2.6676	6.3965	17.4652	5.20469
SRR11006667	Kenya	East Kenya	East Kenya and South Africa	Kenya: KayaBomu	0.941176	0.882353	0.882353	1	9.44154	3.65898	3.59563	-0.874103	11.6285	3.42405	11.8838	6.07374	-2.47583	7.32789	-10.2069	1.9785
SRR11006668	Kenya	East Kenya	East Kenya and South Africa	Kenya: KayaBomu	0.947368	1.05263	1.10526	1	9.35451	4.14431	3.36341	-0.642718	12.3326	3.16622	9.32324	8.61453	-1.61889	5.2371	-9.0162	3.0801
SRR11006669	Kenya	East Kenya	East Kenya and South Africa	Kenya: KayaBomu	1	1.05556	1.11111	0.722222	9.68886	4.24556	3.60537	0.223563	12.0642	2.56197	9.09764	8.28967	-2.11313	6.66378	-7.8373	-0.65246
SRR11006670	Kenya	East Kenya	East Kenya and South Africa	Kenya: KayaBomu	1	1.17647	1.11765	0.941176	9.48797	3.74431	3.52174	-0.91887	11.5851	2.86468	9.8453	7.01349	-2.35812	6.17921	17.4652	5.20469
SRR11006672	Kenya	East Kenya	East Kenya and South Africa	Kenya: KayaBomu	1.11111	1.05556	0.777778	1	10.0294	3.80405	3.5008	0.6621	11.5091	3.84955	9.46196	8.47687	-3.01702	6.64267	-7.8373	-0.65246
SRR11006673	Kenya	East Kenya	East Kenya and South Africa	Kenya: KayaBomu	1.04	1.06	0.88	0.84	9.16224	3.88538	3.53091	0.520846	12.2146	3.49478	11.8225	6.03004	-2.24792	6.08295	-9.08634	3.04509
SRR11006674	Kenya	East Kenya	East Kenya and South Africa	Kenya: KayaBomu	1	1.0625	0.5625	0.9375	9.09839	3.93528	3.5422	0.498748	12.1178	3.56193	11.84	6.08428	-2.23967	6.03013	-9.08634	3.04509
SRR11006675	Kenya	East Kenya	East Kenya and South Africa	Kenya: KayaBomu	1.06667	1.06667	0.666667	0.933333	9.29954	4.03877	3.39354	0.563626	11.7415	3.65899	9.60028	8.69203	-2.40329	7.50469	-10.5602	1.83469
SRR11006676	Kenya	East Kenya	East Kenya and South Africa	Kenya: KayaBomu	1	1.26667	0.533333	0.866667	9.46456	4.2186	3.51899	0.699861	11.4187	3.1329	11.663	6.03031	-2.05601	7.23022	-10.0426	2.69685
SRR11006677	Kenya	East Kenya	East Kenya and South Africa	Kenya: KayaBomu	0.956522	0.956522	1	0.913043	9.46057	4.28411	3.46492	0.669923	11.5551	3.24023	9.86438	8.3667	-2.28194	7.47825	-10.0426	2.69685
SRR11006678	Kenya	East Kenya	East Kenya and South Africa	Kenya: KayaBomu	1.11765	1	0.705882	0.941176	10.4865	3.77015	4.23346	0.194175	11.581	3.92635	10.3908	6.29874	-2.1165	6.79608	-8.95908	3.04826
SRR11006679	Kenya	East Kenya	East Kenya and South Africa	Kenya: KayaBomu	1.04167	1.29167	0.75	0.833333	9.33085	3.60623	3.41519	-0.596846	12.1024	3.19611	11.8954	5.94351	-2.92217	6.68592	-9.40237	3.04659
SRR11006680	Kenya	East Kenya	East Kenya and South Africa	Kenya: KayaBomu	0.904762	0.952381	0.809524	1	9.40738	4.26786	3.70667	-0.627397	12.2979	3.18961	9.26008	8.13389	-2.27171	6.09572	-11.7674	1.0028
SRR11006681	Kenya	East Kenya	East Kenya and South Africa	Kenya: KayaBomu	0.941176	1.05882	0.911765	1.05882	9.06662	4.21192	3.73299	-0.616532	10.984	5.99324	9.54223	8.61265	-2.36089	6.33158	-10.6701	0.993672
SRR11006683	Kenya	East Kenya	East Kenya and South Africa	Kenya: KayaBomu	1.13333	1.13333	1.13333	0.866667	9.27065	3.95905	3.63057	-0.927343	11.4987	2.95152	12.4911	6.11707	-1.48922	6.9304	-9.57192	2.38599
SRR11006684	Kenya	East Kenya	East Kenya and South Africa	Kenya: KayaBomu	1	1.17647	0.941176	0.764706	9.1235	3.63553	3.62158	-0.893777	11.4203	2.80731	11.817	5.98657	-1.48712	6.89518	-9.57192	2.38599
SRR11006685	Kenya	East Kenya	East Kenya and South Africa	Kenya: KayaBomu	1	1.16667	0.777778	0.888889	9.06991	4.30854	3.48587	-0.856705	11.1501	2.7662	9.14139	8.53673	-2.47306	6.51573	-10.6928	0.9019
SRR11006717	Kenya	East Kenya	East Kenya and South Africa	Kenya: Ganda	1	1	0.866667	0.933333	10.1401	3.53693	3.37532	-0.619966	11.1502	2.87861	9.08291	7.37907	-1.89729	6.48511	-10.7014	1.96836
SRR11006728	Kenya	East Kenya	East Kenya and South Africa	Kenya: Ganda	0.944444	1.16667	0.5	1.16667	10.0837	3.74646	4.05577	0.591425	11.358	3.96558	9.23817	8.38865	-1.75832	6.49639	-10.0084	1.93389
SRR11006739	Kenya	East Kenya	East Kenya and South Africa	Kenya: Ganda	1	1.11111	0.888889	0.833333	9.80078	3.54231	3.81626	1.00099	11.7499	2.61885	9.04896	7.72094	-3.11293	6.64832	-11.4377	0.772462
SRR11006750	Kenya	East Kenya	East Kenya and South Africa	Kenya: Ganda	0.952381	1	0.97619	0.952381	9.50749	3.75267	3.53949	-0.942767	11.5162	3.28025	9.70782	8.33384	-2.72027	6.51059	-10.2492	2.53104
SRR11006772	Kenya	East Kenya	East Kenya and South Africa	Kenya: Ganda	1	1.04762	0.714286	1	9.88943	3.86392	4.07608	0.383064	11.8775	3.01176	9.09504	8.16611	-2.56509	5.91352	-9.89612	2.09096
SRR11006783	Kenya	East Kenya	East Kenya and South Africa	Kenya: Ganda	1	1.125	0.75	0.9375	9.38185	3.44184	3.98848	0.691375	11.6466	2.52065	11.9605	5.92049	-2.44469	6.7656	17.4694	5.20049
SRR11006786	Kenya	East Kenya	East Kenya and South Africa	Kenya: Rabai	1	1.25	0.875	1	9.61852	3.92258	3.8477	0.614255	11.1762	2.83725	9.5021	8.38451	-1.55835	6.46927	-8.06127	-0.559181
SRR11006789	Kenya	East Kenya	East Kenya and South Africa	Kenya: Arabuko	1	0.944444	1.05556	1	9.65751	3.57876	3.58142	0.165617	11.6098	3.15396	9.42767	8.12254	-2.5014	6.00851	-9.68266	2.10512
SRR11006800	Kenya	East Kenya	East Kenya and South Africa	Kenya: Arabuko	0.9	1.1	0.95	1.05	9.04659	3.62105	3.55585	0.111081	11.7483	2.81983	10.1893	6.37355	-2.17534	6.72113	-9.66466	2.20206
SRR11006822	Kenya	East Kenya	East Kenya and South Africa	Kenya: Arabuko	0.882353	0.823529	0.970588	0.941176	10.172	3.60795	3.86182	0.45772	11.6368	3.86045	9.04392	7.53818	-2.76369	6.76158	-9.26641	1.98064
SRR11006833	Kenya	East Kenya	East Kenya and South Africa	Kenya: Arabuko	0.947368	1.10526	0.842105	1	10.1656	3.81733	3.92149	-0.149571	11.9623	4.10616	10.9974	9.28819	-2.6198	6.54641	-9.52539	2.9898
SRR11006844	Kenya	East Kenya	East Kenya and South Africa	Kenya: Arabuko	1.05263	1.21053	1	1.15789	8.99343	3.51148	3.84221	0.0984065	11.8316	3.55979	9.93302	6.83702	-2.32907	6.7661	-9.23433	2.02784
SRR11006855	Kenya	East Kenya	East Kenya and South Africa	Kenya: ShimbaHills	1.09524	1.14286	0.714286	0.952381	10.0438	3.45613	4.02044	0.469872	11.7204	2.64008	8.89305	7.63824	-2.3948	6.54081	-10.3283	2.41301
SRR11006857	Kenya	East Kenya	East Kenya and South Africa	Kenya: ShimbaHills	0.88	1	1	0.92	9.24647	3.92639	4.12293	-0.0460096	11.5274	2.43927	9.31954	8.37092	-2.82496	6.94618	-9.02007	2.88474
SRR11006858	Kenya	East Kenya	East Kenya and South Africa	Kenya: Kwale	0.952381	1.04762	0.666667	1.09524	9.31903	4.30342	4.01183	0.587712	12.1878	3.25155	9.56167	8.35579	-1.75759	6.89525	-9.14334	2.76152
SRR11006859	Kenya	East Kenya	East Kenya and South Africa	Kenya: Kwale	0.958333	1.16667	0.958333	0.875	9.57492	4.13644	3.7217	0.658477	11.521	3.15333	9.50242	8.26751	-2.62115	6.31173	-10.3046	1.58308
SRR11006860	Kenya	East Kenya	East Kenya and South Africa	Kenya: Kwale	0.962963	1.14815	0.777778	0.814815	9.49203	3.83044	3.87038	0.19443	10.9743	3.10668	10.0846	6.55708	-3.00544	6.68401	17.4652	5.20469
SRR11006861	Kenya	East Kenya	East Kenya and South Africa	Kenya: Kwale	0.956522	1.08696	0.956522	0.956522	9.51732	3.87805	4.03401	0.725128	11.7235	3.42253	9.80111	8.36504	-2.38665	7.52341	-11.7902	1.0238
SRR11006862	Kenya	East Kenya	East Kenya and South Africa	Kenya: Kwale	0.944444	0.944444	0.777778	0.888889	9.15473	4.03591	4.26341	0.243383	11.4355	3.59507	9.20069	8.61074	-2.49978	6.7381	-10.9384	2.18053
SRR11006929	Kenya	East Kenya	East Kenya and South Africa	Kenya: ShimbaHills	1.05882	1.17647	0.882353	0.941176	9.70166	4.20834	3.53637	0.1499	11.9517	2.9849	9.22026	8.65235	-2.36414	6.6909	17.4656	5.20426
SRR11006930	Kenya	East Kenya	East Kenya and South Africa	Kenya: ShimbaHills	1.05882	1.23529	0.882353	0.882353	9.67619	4.14123	3.42215	0.464369	11.9078	3.05142	9.27528	8.3848	-2.38967	6.88482	-10.2104	2.5703
SRR11006931	Kenya	East Kenya	East Kenya and South Africa	Kenya: ShimbaHills	1.13333	1	0.8	0.866667	9.12593	3.73385	3.9373	0.647781	12.2833	3.11733	9.73668	6.96617	-3.06612	6.69472	17.4652	5.20469
SRR11006932	Kenya	East Kenya	East Kenya and South Africa	Kenya: ShimbaHills	1	0.9	0.8	0.9	9.1299	3.87025	4.05134	0.0877905	11.6833	2.56786	9.00243	8.18286	-2.10237	7.22025	17.4652	5.20469
SRR11006934	Kenya	East Kenya	East Kenya and South Africa	Kenya: ShimbaHills	1	1.2	0.8	0.9	9.03691	3.64689	3.92445	0.622295	12.157	2.98708	9.69977	6.9115	-2.1891	6.19478	17.4652	5.20469
SRR11006935	Kenya	East Kenya	East Kenya and South Africa	Kenya: ShimbaHills	1	1.05556	0.638889	0.861111	9.80271	4.2378	3.96349	0.49186	12.2275	2.59416	8.9793	7.9954	-2.26133	6.70063	-10.5672	2.46596
SRR11006936	Kenya	East Kenya	East Kenya and South Africa	Kenya: Rabai	1.11765	1.05882	1.05882	0.882353	9.01868	4.32691	3.90598	0.225726	11.381	2.96045	9.22952	8.43965	-1.88074	6.18535	-9.15459	2.73759
SRR11006938	Kenya	East Kenya	East Kenya and South Africa	Kenya: Rabai	1	1	1.05	1	9.29635	3.60572	3.70558	0.663414	11.875	2.73237	9.63389	8.49383	-1.37634	2.96734	17.464	5.20585
SRR11006939	Kenya	East Kenya	East Kenya and South Africa	Kenya: Rabai	0.952381	1.04762	0.809524	0.904762	9.3939	3.65285	4.05047	0.436592	12.1187	3.26204	10.1043	6.77196	-2.24738	5.94771	-11.7676	0.923643
SRR11006940	Kenya	East Kenya	East Kenya and South Africa	Kenya: Rabai	0.888889	0.888889	1	1	9.91372	3.78728	3.73674	-0.516096	11.7931	3.04718	11.8028	6.10102	-1.55185	4.67338	-10.2281	2.72225
SRR11006941	Kenya	East Kenya	East Kenya and South Africa	Kenya: Rabai	0.941176	1.11765	0.823529	1	9.21698	3.89875	3.44916	-0.761077	11.2312	2.86945	9.5064	8.17409	-2.32359	7.53517	17.464	5.20585
SRR11006942	Kenya	East Kenya	East Kenya and South Africa	Kenya: Rabai	1	1.1	0.9	0.95	9.46349	3.923	3.87943	0.834973	11.3282	2.67228	9.05894	8.08638	-2.70297	6.63626	-7.90769	-0.612527
SRR11006943	Kenya	East Kenya	East Kenya and South Africa	Kenya: Rabai	1	1.05	0.85	0.875	9.6963	3.9648	3.87341	0.716994	11.6636	3.47322	9.26078	8.33992	-1.85864	6.72917	-9.06915	2.88143
SRR11006945	Kenya	East Kenya	East Kenya and South Africa	Kenya: Rabai	1.05	1.1	1.3	1.05	9.72529	4.26102	3.74123	0.61057	12.0677	2.64329	9.19594	8.73627	-2.2077	6.68211	-10.5951	1.73064
SRR11006946	Kenya	East Kenya	East Kenya and South Africa	Kenya: Rabai	1	1.15	0.6	1.05	9.37144	4.24383	4.09742	0.127735	12.2595	3.19423	9.30191	7.81207	-2.39984	6.81311	-9.82372	1.35236
SRR11006947	Kenya	East Kenya	East Kenya and South Africa	Kenya: Rabai	1.05556	1.22222	1	0.861111	9.69592	4.0966	4.04443	0.184418	11.8611	3.50762	9.20635	8.30463	-2.39383	6.70109	-7.94925	-0.637783
SRR11006948	Kenya	East Kenya	East Kenya and South Africa	Kenya: Rabai	0.958333	1.125	1.04167	1	9.96309	3.93981	4.13448	0.592348	11.8129	3.90511	9.36431	8.75679	-2.1835	6.9061	-8.84061	0.299669
SRR11006949	Kenya	East Kenya	East Kenya and South Africa	Kenya: Rabai	1	1.35714	0.642857	1.14286	9.62429	3.69847	3.74549	0.500178	11.7952	2.5636	9.63164	8.35079	-2.84712	6.74496	-7.8373	-0.65246
SRR11006950	Kenya	East Kenya	East Kenya and South Africa	Kenya: Rabai	1	1	0.944444	0.944444	9.65622	3.54823	3.57445	0.0833404	11.7868	3.66092	9.3007	8.448	-1.86963	6.09315	-9.00116	2.93161
SRR11006951	Kenya	East Kenya	East Kenya and South Africa	Kenya: Rabai	0.954545	0.954545	0.863636	0.772727	9.0195	4.17491	3.61814	-0.612906	11.8257	3.55595	11.7864	5.99316	-2.11931	5.5023	-9.41476	2.3463
SRR11006952	Kenya	East Kenya	East Kenya and South Africa	Kenya: Rabai	1	0.882353	0.647059	0.941176	9.01694	4.16761	3.92864	0.0965478	10.8263	5.82068	11.7806	5.99186	-2.23111	6.63209	-9.08634	3.04509
SRR11006953	Kenya	East Kenya	East Kenya and South Africa	Kenya: Rabai	0.947368	1.10526	0.842105	1	9.22701	4.01544	3.50722	0.293713	11.5031	2.57153	9.7406	6.87874	0.409833	9.18183	17.4651	5.20476
SRR11006954	Kenya	East Kenya	East Kenya and South Africa	Kenya: Rabai	0.909091	1.09091	0.863636	0.931818	9.60724	4.07616	3.76423	1.09209	12.2572	3.33288	9.41408	8.06321	-2.36646	6.45982	-10.5982	1.75807
SRR11196616	Kenya	East Kenya	East Kenya and South Africa	Kenya: Rabai	0.96	1.2	0.88	1.12	9.13135	4.09743	3.65014	-0.494068	11.1354	2.69703	9.39833	8.40553	-2.2885	7.60008	-10.1114	2.02952
SRR11196617	Kenya	East Kenya	East Kenya and South Africa	Kenya: Rabai	1.03333	1.08333	0.833333	0.916667	9.51487	4.37021	4.353	0.395759	12.0731	2.60157	9.41939	8.83685	-2.42434	6.55449	-8.96635	3.01637
SRR11196618	Kenya	East Kenya	East Kenya and South Africa	Kenya: Rabai	1.08	0.96	0.8	0.88	9.41856	3.42633	3.96702	0.610469	11.6203	2.62283	11.9614	5.85067	-3.0743	6.61314	-11.7535	0.983374
SRR11196619	Kenya	East Kenya	East Kenya and South Africa	Kenya: Rabai	1	1.15	0.9	0.95	9.17212	3.95079	3.47605	-0.494462	11.5357	2.50673	9.1732	8.29632	-2.84119	6.8575	17.464	5.20585
SRR11196621	Kenya	East Kenya	East Kenya and South Africa	Kenya: Rabai	1	1	1.4	1.05	9.63296	3.57044	3.4535	-0.57136	11.5056	2.5446	9.81412	6.69342	-2.97377	6.85812	-11.2893	-0.726634
SRR11196622	Kenya	East Kenya	East Kenya and South Africa	Kenya: Rabai	1	1.25	0.954545	1.04545	9.93516	3.4536	3.49809	0.637564	12.1087	2.73168	8.9755	7.80453	-3.01037	6.71121	-8.96635	3.01637
SRR11196623	Kenya	East Kenya	East Kenya and South Africa	Kenya: Rabai	0.904762	1.07143	0.666667	0.809524	10.1619	3.4028	3.74643	0.689885	11.8092	3.48007	11.2717	6.07583	0.350789	8.99159	-11.7571	1.00698
SRR11196624	Kenya	East Kenya	East Kenya and South Africa	Kenya: Rabai	1	1.13636	0.772727	1	10.357	3.82532	3.30905	0.549365	11.6679	3.91631	11.2308	9.46141	-2.29346	6.50757	17.4769	5.19293
SRR11196625	Kenya	East Kenya	East Kenya and South Africa	Kenya: Rabai	1	0.952381	0.952381	0.857143	10.1599	3.41534	3.78432	-0.55138	11.7694	3.44084	8.92841	7.69624	-2.67657	6.34588	17.4652	5.20469
SRR11196626	Kenya	East Kenya	East Kenya and South Africa	Kenya: Rabai	1.09524	1.02381	0.952381	0.952381	10.3839	3.77835	3.45764	-0.53672	11.6501	4.07173	9.1371	8.4542	-2.52245	6.61687	-11.7682	0.933101
SRR11196627	Kenya	East Kenya	East Kenya and South Africa	Kenya: Rabai	1	1.19231	0.923077	1	10.1215	3.69307	3.72082	0.103178	11.6675	3.94556	9.09709	7.37715	-2.2911	6.78687	-7.8373	-0.65246
SRR11196628	Kenya	East Kenya	East Kenya and South Africa	Kenya: Rabai	1.05	1.15	1.1	1	9.52035	3.42889	3.97506	0.453525	12.123	2.77288	11.8809	6.01595	-3.0516	6.72173	-8.96635	3.01637
SRR11196629	Kenya	East Kenya	East Kenya and South Africa	Kenya: Rabai	1.04167	1.16667	0.791667	0.916667	9.40456	3.54192	3.49966	0.373736	11.6242	3.01898	11.9504	5.9099	-2.86001	6.89568	-9.15105	3.04927
SRR11196630	Kenya	East Kenya	East Kenya and South Africa	Kenya: Rabai	0.958333	1.20833	1.04167	0.958333	9.63347	3.91342	4.21685	0.260281	12.1157	2.64077	9.27203	8.63626	-2.47229	5.98719	-11.5722	2.02131
SRR11196632	Kenya	East Kenya	East Kenya and South Africa	Kenya: Rabai	0.92	1.12	0.84	1.04	9.51704	3.97408	4.0119	0.628682	12.0452	3.28724	9.47513	8.44661	-2.10015	7.10158	-11.742	1.04091
SRR11196633	Kenya	East Kenya	East Kenya and South Africa	Kenya: Rabai	1.1	1.15	1	1.15	9.9005	3.56167	3.33189	-0.550048	11.3641	2.48515	9.7295	6.72001	-2.29407	6.78187	-11.7571	1.00698
SRR11100198	S. Africa	S. Africa	East Kenya and South Africa	South Africa: Shingwedzi	0.96	0.98	0.96	0.96	9.45374	3.64336	3.3923	0.623928	11.6009	2.54205	9.37234	8.31637	-2.85197	6.72424	-11.4303	0.690121
SRR11100200	S. Africa	S. Africa	East Kenya and South Africa	South Africa: Pretoria	0.818182	0.909091	0.727273	0.818182	9.96255	3.80189	3.75093	0.910397	11.3777	3.71982	10.9329	9.15273	-1.92175	6.79821	-10.5705	-1.25429
SRR11006909	Uganda	Uganda	East Kenya and South Africa	Uganda: Kichwamba	1	1.2	1.26667	1.2	10.2846	3.68961	-1.14647	7.29528	11.5062	3.90528	12.1427	10.6457	0.119857	3.21851	-8.39799	-0.540921
SRR11006697	Kenya	West Kenya	East Kenya and South Africa	Kenya: Kakamega	1	0.944444	1.16667	0.888889	10.0227	3.36393	-0.0361376	8.08046	7.62417	4.45392	8.86999	7.66511	0.469082	1.61915	-10.5733	1.58182
SRR11006705	Kenya	West Kenya	East Kenya and South Africa	Kenya: Kakamega	1.11765	1	0.941176	1.05882	10.0663	3.46781	-0.628569	6.18901	9.03949	4.79535	8.92761	7.58804	-1.81806	3.68698	-14.2581	1.11373
SRR11006885	Kenya	West Kenya	East Kenya and South Africa	Kenya: Virhembe	1.08333	1.125	1.02083	0.916667	9.97734	3.28914	-0.3144	6.36726	9.45785	5.4063	8.95933	7.57273	-1.40276	4.13376	-10.4914	2.22105
ERR4065454	French Polynesia (Bora-Bora)	LAB - Bora-Bora	French Polynesia (Bora-Bora)	LAB: Bora-Bora	1.16667	1.16667	1	1.16667	10.542	0.616933	4.64698	-0.730612	13.7782	7.72427	13.1534	7.28	0.256262	4.12854	-7.97089	-0.595964
ERR4065455	French Polynesia (Bora-Bora)	LAB - Bora-Bora	French Polynesia (Bora-Bora)	LAB: Bora-Bora	0.857143	0.857143	1.14286	0.714286	10.5753	0.655933	4.65066	-0.680457	13.7663	7.71487	13.2876	7.40204	0.470387	4.24402	-7.91385	-0.58803
ERR4065456	French Polynesia (Bora-Bora)	LAB - Bora-Bora	French Polynesia (Bora-Bora)	LAB: Bora-Bora	1	1.2	1.2	0.8	10.5649	0.64501	4.67028	-0.725406	13.7579	7.30329	13.6108	10.6818	0.527748	4.28521	-7.93993	-0.629597
ERR4065457	French Polynesia (Bora-Bora)	LAB - Bora-Bora	French Polynesia (Bora-Bora)	LAB: Bora-Bora	1.16667	1	1.33333	1.16667	10.5857	0.6687	4.63654	-0.7463	13.7978	7.40991	13.4338	8.62988	0.394128	4.17429	-7.93915	-0.634356
ERR4065458	French Polynesia (Bora-Bora)	LAB - Bora-Bora	French Polynesia (Bora-Bora)	LAB: Bora-Bora	1.2	1	0.8	0.8	10.5724	0.648392	4.64937	-0.731464	13.9988	7.46063	13.3215	7.47049	0.37785	4.20747	-7.93993	-0.629597
ERR4065459	French Polynesia (Bora-Bora)	LAB - Bora-Bora	French Polynesia (Bora-Bora)	LAB: Bora-Bora	1.2	1	0.8	1.2	10.5619	0.643188	4.62524	-0.734438	13.7203	7.31003	13.5147	11.1543	0.462531	4.19068	-7.97089	-0.595964
ERR4065460	French Polynesia (Bora-Bora)	LAB - Bora-Bora	French Polynesia (Bora-Bora)	LAB: Bora-Bora	1	1	1.16667	1	10.5669	0.650972	4.65075	-0.726185	13.7113	7.69994	13.3736	7.83307	0.51193	4.29463	-7.97089	-0.595964
ERR4065462	French Polynesia (Bora-Bora)	LAB - Bora-Bora	French Polynesia (Bora-Bora)	LAB: Bora-Bora	1	1	1.42857	1.28571	10.5665	0.649577	4.64583	-0.726976	13.7737	7.57545	13.4544	7.82261	0.521084	4.27206	-7.93993	-0.629597
ERR4065463	French Polynesia (Bora-Bora)	LAB - Bora-Bora	French Polynesia (Bora-Bora)	LAB: Bora-Bora	1.14286	1.42857	1.57143	1	10.5658	0.647444	4.65297	-0.739798	13.783	7.66444	13.2463	7.32783	0.544442	4.32542	-7.97089	-0.595964
SRR11006707	Madagascar	Madagascar	Madagascar and Mauritius (Ae. mascarensis)	Madagascar: Le Dauget	0.964286	1	1.60714	1.14286	-6.91827	8.53164	18.0079	0.25623	-14.752	9.68775	-3.89131	4.016	7.68686	4.61249	-10.6989	1.83435
SRR11006708	Madagascar	Madagascar	Madagascar and Mauritius (Ae. mascarensis)	Madagascar: Le Dauget	1.06667	0.933333	1.4	1	-6.91828	8.53163	18.0059	0.254557	-14.7523	9.68784	-3.89131	4.01602	7.6895	4.61133	-10.6861	1.82784
SRR11006709	Madagascar	Madagascar	Madagascar and Mauritius (Ae. mascarensis)	Madagascar: Le Dauget	1.05	1	1.75	0.95	-6.91826	8.53163	18.0055	0.254304	-14.7523	9.68783	-3.89131	4.01602	7.68952	4.61132	-10.4824	2.00908
SRR11006710	Madagascar	Madagascar	Madagascar and Mauritius (Ae. mascarensis)	Madagascar: Le Dauget	1	0.764706	1.47059	0.970588	-6.91825	8.53163	18.0053	0.254134	-14.7523	9.68783	-3.8913	4.016	7.69239	4.61036	-10.6909	1.47662
SRR9959076	Mauritius	Mauritius	Madagascar and Mauritius (Ae. mascarensis)	Mauritius	1.15942	0.92029	0.855072	1.08696	-6.91831	8.53165	18.0071	0.255596	-14.7523	9.68785	-3.89128	4.01601	7.68957	4.6113	-10.8197	0.466797
SRR9959082	Mauritius	Mauritius	Madagascar and Mauritius (Ae. mascarensis)	Mauritius	1.38158	1.09211	1.21053	1.29605	-6.91826	8.53162	18.0061	0.254766	-14.7523	9.68784	-3.89132	4.01601	7.68826	4.61174	-10.6904	1.82201
SRR9959083	Mauritius	Mauritius	Madagascar and Mauritius (Ae. mascarensis)	Mauritius	1.44118	1.32353	1.41176	1.55882	-6.91823	8.53161	18.0059	0.254574	-14.7523	9.68783	-3.8913	4.01601	7.68929	4.61141	-10.8686	0.372366
SRR11006514	Burkina Faso	Burkina Faso	West and Central Africa	Burkina Faso: Ouahigouya	1.0625	1.0625	0.75	1.1875	1.06618	4.68686	-1.09112	6.29299	8.22896	4.72486	12.8518	9.99704	-1.33484	1.2967	0.298861	-3.57824
SRR11006515	Burkina Faso	Burkina Faso	West and Central Africa	Burkina Faso: Ouahigouya	0.9375	1	0.9375	0.8125	0.898527	4.98695	-0.0956529	8.36817	8.10155	2.88908	14.0959	11.2613	-2.02642	2.49785	-1.86791	-6.01392
SRR11006516	Burkina Faso	Burkina Faso	West and Central Africa	Burkina Faso: Ouahigouya	0.866667	0.933333	1	0.866667	1.56905	4.40776	0.388434	5.67005	9.37442	5.17527	13.4018	10.8104	-1.96359	2.73078	-2.04559	-6.26287
SRR11006517	Burkina Faso	Burkina Faso	West and Central Africa	Burkina Faso: Ouahigouya	0.928571	1.03571	0.910714	1.03571	1.62017	4.76951	-0.606295	7.57214	7.8796	3.79332	13.0461	11.495	-0.699346	1.59199	-2.04559	-6.26287
SRR11006519	Burkina Faso	Burkina Faso	West and Central Africa	Burkina Faso: Ouahigouya	0.961538	0.961538	1	1.03846	2.19066	5.05934	0.63664	7.84816	8.58836	4.95906	14.0788	9.90959	0.168325	1.8283	-1.86641	-6.11548
SRR11006521	Burkina Faso	Burkina Faso	West and Central Africa	Burkina Faso: Ouahigouya	0.923077	1.07692	0.692308	0.769231	2.66301	5.57734	0.247027	6.69261	8.15978	4.76881	13.9178	10.8576	-0.409645	4.11584	-14.193	1.21076
SRR11006522	Burkina Faso	Burkina Faso	West and Central Africa	Burkina Faso: Ouahigouya	0.909091	0.909091	0.727273	1	2.26417	4.82976	-0.613406	6.86225	8.02984	3.21313	13.4276	11.3167	-1.21747	3.27875	-14.2288	1.08824
SRR11006523	Burkina Faso	Burkina Faso	West and Central Africa	Burkina Faso: Ouahigouya	0.916667	1.25	0.916667	0.75	1.28797	4.36998	-0.0151271	7.45017	11.2639	3.76103	12.5691	11.7291	-1.17359	1.09043	0.287709	-3.4419
SRR11006524	Burkina Faso	Burkina Faso	West and Central Africa	Burkina Faso: Ouahigouya	0.941176	1.11765	0.882353	1.11765	1.72207	4.16476	0.258651	5.74206	8.34873	2.89379	13.2573	11.1894	-1.21674	3.24559	0.361443	-3.78031
SRR11006525	Burkina Faso	Burkina Faso	West and Central Africa	Burkina Faso: Ouahigouya	0.96875	0.96875	0.71875	1.125	1.6636	4.34605	0.0897858	8.18864	9.44972	5.2326	14.1547	11.1065	-2.06112	3.29836	-2.04559	-6.26287
SRR11006526	Burkina Faso	Burkina Faso	West and Central Africa	Burkina Faso: Ouahigouya	1.03571	1.03571	1	0.892857	1.56198	5.75508	-2.16237	6.90937	8.35327	4.72394	13.6921	10.0522	-1.50265	1.95183	0.357307	-3.65873
SRR11006527	Burkina Faso	Burkina Faso	West and Central Africa	Burkina Faso: Ouahigouya	0.916667	1.04167	0.791667	0.875	2.0549	5.4338	-0.0773974	8.08512	8.47212	4.41109	13.5709	10.0395	0.252439	1.78083	0.357307	-3.65873
SRR11006528	Burkina Faso	Burkina Faso	West and Central Africa	Burkina Faso: Ouahigouya	1.08333	1.08333	1	1.16667	1.02924	4.42741	-0.774707	7.55521	7.99571	3.04355	13.4826	11.0388	-1.58422	3.60037	-2.04559	-6.26287
SRR11006529	Burkina Faso	Burkina Faso	West and Central Africa	Burkina Faso: Ouahigouya	1	1.11111	0.611111	1.02778	1.9744	4.87462	-1.57291	7.47492	10.9083	5.21928	13.6498	11.3644	-1.28182	2.24118	-2.04559	-6.26287
SRR11006530	Burkina Faso	Burkina Faso	West and Central Africa	Burkina Faso: Ouahigouya	0.863636	1	0.727273	1	1.88665	4.71492	-0.297651	6.5775	8.00672	4.96015	12.9453	10.845	-0.288331	2.421	-14.193	1.21076
SRR11006612	Burkina Faso	Burkina Faso	West and Central Africa	Burkina Faso: Ouagadougou	1	1.13333	0.866667	0.866667	2.54536	4.61822	-3.11284	6.92301	8.70717	5.16493	14.5831	11.0293	-0.213806	3.72826	-2.04559	-6.26287
SRR11006613	Burkina Faso	Burkina Faso	West and Central Africa	Burkina Faso: Ouagadougou	1	1.13333	0.733333	1.26667	1.87749	4.57343	-3.17612	7.00054	9.14017	5.16454	13.554	11.7871	-0.331259	3.70068	-2.04559	-6.26287
SRR11006614	Burkina Faso	Burkina Faso	West and Central Africa	Burkina Faso: Ouagadougou	1	1.05882	0.941176	1.11765	2.29123	5.10425	-3.14951	6.88514	9.09974	3.36856	13.0543	11.1875	-0.0868261	1.15611	-14.1994	1.14051
SRR11006615	Burkina Faso	Burkina Faso	West and Central Africa	Burkina Faso: Ouagadougou	1	1.23529	1	1	1.22571	4.61437	-3.08442	6.93646	9.14463	3.61153	13.7736	11.5083	-1.83481	1.59172	-14.1994	1.14051
SRR11006616	Burkina Faso	Burkina Faso	West and Central Africa	Burkina Faso: Ouagadougou	1	1.14286	0.952381	1.04762	1.66236	5.12443	-3.14915	6.98208	7.90558	3.61816	12.2323	7.16556	-1.09183	3.53337	0.357307	-3.65873
SRR11006617	Burkina Faso	Burkina Faso	West and Central Africa	Burkina Faso: Ouagadougou	1	1	0.904762	1.09524	1.63176	4.25566	-3.09628	6.95003	8.66309	4.81575	12.6022	10.9508	-0.159592	2.06301	-1.88961	-6.02899
SRR11006618	Burkina Faso	Burkina Faso	West and Central Africa	Burkina Faso: Ouagadougou	1.0625	1.1875	0.9375	1.125	1.48535	5.47674	-3.06391	6.90382	7.65292	3.79058	13.3763	11.4099	-1.72964	2.11451	-13.8903	0.890735
SRR11006619	Burkina Faso	Burkina Faso	West and Central Africa	Burkina Faso: Ouagadougou	1.10526	1.21053	0.789474	0.947368	1.41571	4.82966	-3.14249	6.99485	7.68294	3.83602	12.6419	11.1877	-1.40766	3.66763	-14.1653	1.11105
SRR11006621	Burkina Faso	Burkina Faso	West and Central Africa	Burkina Faso: Ouagadougou	1.07692	1	1	1.15385	2.39039	4.55024	-3.14202	6.96461	8.93379	4.61328	12.6715	10.5885	-1.25111	2.22082	-14.2387	1.15016
SRR11006622	Burkina Faso	Burkina Faso	West and Central Africa	Burkina Faso: Ouagadougou	1.1	1.05	0.65	1.15	1.71911	4.43162	-3.02307	6.95846	8.53713	5.29371	13.3084	11.2162	-0.188784	2.39432	-11.7027	-0.278579
SRR11006623	Burkina Faso	Burkina Faso	West and Central Africa	Burkina Faso: Ouagadougou	1	1.22222	0.777778	1	1.21145	4.02738	-3.14424	6.9722	9.00151	3.32284	14.6903	10.2926	-1.37753	1.34762	0.687295	-3.81338
SRR11006624	Burkina Faso	Burkina Faso	West and Central Africa	Burkina Faso: Ouagadougou	0.933333	1.06667	0.933333	0.866667	1.41586	4.58208	-3.1491	7.00274	8.44208	5.20731	13.2035	6.83617	-2.01615	1.5557	-2.04559	-6.26287
SRR11006626	Burkina Faso	Burkina Faso	West and Central Africa	Burkina Faso: Ouagadougou	1	1.11111	0.888889	1.11111	1.42763	4.44053	-3.15112	6.95425	8.43675	4.36924	12.5901	11.3035	-0.626056	1.44063	-13.2361	1.08178
SRR11006627	Burkina Faso	Burkina Faso	West and Central Africa	Burkina Faso: Ouagadougou	0.944444	1.05556	1.33333	0.888889	2.143	5.58883	-3.09165	6.99473	9.26791	5.34665	13.3345	6.83839	-1.22248	3.61335	0.281565	-3.55711
SRR11006628	Burkina Faso	Burkina Faso	West and Central Africa	Burkina Faso: Ouagadougou	1.125	1.125	0.9375	1	1.80844	5.50532	-2.94959	6.79561	8.44045	3.89662	13.6363	11.1336	0.163497	1.87751	0.543564	-3.85496
SRR11006629	Burkina Faso	Burkina Faso	West and Central Africa	Burkina Faso: Ouagadougou	1	1.05882	1	1.05882	1.94877	4.41855	-3.17741	6.94259	9.72509	4.12828	14.5816	11.0895	-0.308675	2.49591	-13.0349	0.943272
SRR11006630	Burkina Faso	Burkina Faso	West and Central Africa	Burkina Faso: Ouagadougou	1.09091	1.18182	0.818182	0.727273	1.57178	5.73678	-3.11278	6.9693	7.70888	3.75656	13.2444	9.69337	-1.89076	2.46347	-2.05512	-6.14263
SRR11006632	Burkina Faso	Burkina Faso	West and Central Africa	Burkina Faso: Ouagadougou	1.15789	1.26316	0.842105	1	2.32886	5.06732	-2.81099	6.78414	9.45713	4.48463	13.781	11.0121	-0.860776	2.99391	-13.8882	1.15977
SRR11006633	Burkina Faso	Burkina Faso	West and Central Africa	Burkina Faso: Ouagadougou	1.05556	1.05556	0.833333	1.16667	2.67443	5.4588	-2.96434	7.0334	7.88879	3.49855	14.1997	9.36067	-1.23435	3.82891	-1.93001	-6.06913
SRR11006787	Gabon	Gabon	West and Central Africa	Gabon: LopeVillage	0.92	1.08	0.68	0.92	2.80504	5.68266	0.230057	5.73086	8.94761	4.0889	13.8326	10.1938	-1.27147	3.83558	-5.09294	4.06579
SRR11006788	Gabon	Gabon	West and Central Africa	Gabon: LopeVillage	1.05	1.05	1	0.975	2.22029	4.98782	0.600494	5.63495	12.4808	6.61723	12.0116	10.8876	0.460378	1.56792	-10.3039	2.33822
SRR11006791	Gabon	Gabon	West and Central Africa	Gabon: LopeVillage	1	1.16667	0.666667	1	2.45843	6.0214	0.388705	6.20918	10.1288	5.72003	13.2082	11.042	-2.1091	1.78317	-5.09294	4.06579
SRR11006792	Gabon	Gabon	West and Central Africa	Gabon: LopeVillage	1.05263	1.10526	1	1.10526	2.13771	6.40096	-0.00777855	7.02248	8.79601	2.88234	8.94014	7.99405	-1.32379	3.12858	-5.09294	4.06579
SRR11006794	Gabon	Gabon	West and Central Africa	Gabon: LopeVillage	1.125	1.1875	0.9375	1.0625	2.20223	6.37836	-0.669052	6.81549	8.77721	2.8325	12.0158	10.9037	-1.45684	1.95329	-10.1535	1.69572
SRR11006795	Gabon	Gabon	West and Central Africa	Gabon: LopeVillage	1.05263	1.05263	1	1.05263	2.31255	6.00868	0.774657	5.65312	10.5951	6.04383	13.295	7.01552	0.184478	1.39426	-5.09294	4.06579
SRR11006796	Gabon	Gabon	West and Central Africa	Gabon: LopeVillage	0.904762	1.04762	0.952381	0.809524	2.17851	6.23914	0.151801	5.25905	9.20916	2.7847	13.0106	10.6029	-1.7244	2.25163	-5.09294	4.06579
SRR11006797	Gabon	Gabon	West and Central Africa	Gabon: LopeVillage	1	0.941176	1.05882	0.823529	2.48089	6.49949	0.394966	5.97982	9.24656	3.52247	11.9639	10.5553	-1.301	1.22344	-10.1535	1.69572
SRR11006798	Gabon	Gabon	West and Central Africa	Gabon: LopeVillage	1.04762	1.04762	0.857143	1	1.91257	6.51917	-0.339462	7.18015	8.2849	3.84429	13.014	10.172	0.0891174	2.95005	-5.09294	4.06579
SRR11006799	Gabon	Gabon	West and Central Africa	Gabon: LopeVillage	1	1.22222	1.27778	0.888889	2.63986	6.02715	-0.0107731	5.3122	9.8961	5.49321	13.1265	11.0383	-1.32046	4.2963	-5.09294	4.06579
SRR11006801	Gabon	Gabon	West and Central Africa	Gabon: LopeVillage	1.11765	1.29412	1.05882	1.17647	2.083	6.43978	0.605312	5.70208	8.933	3.30315	12.0355	10.8868	-1.95236	4.53809	-5.0264	4.02575
SRR11006802	Gabon	Gabon	West and Central Africa	Gabon: LopeVillage	1	1	1	1.05263	2.00552	6.51167	-0.153156	6.69329	8.88789	2.97787	11.96	9.47007	-0.0634408	3.30917	-10.1535	1.69572
SRR11006803	Gabon	Gabon	West and Central Africa	Gabon: LopeVillage	0.944444	1.05556	0.833333	0.888889	2.04754	6.53809	0.682207	5.82083	9.06436	2.79065	12.0815	10.9201	-1.8453	3.63952	-5.09294	4.06579
SRR11006804	Gabon	Gabon	West and Central Africa	Gabon: Libreville	1.10526	1.05263	0.789474	0.947368	1.95401	6.00598	0.0367065	5.51941	8.68345	3.59644	10.5679	7.54934	-1.35596	1.26409	-5.17707	4.16126
SRR11006805	Gabon	Gabon	West and Central Africa	Gabon: Libreville	0.894737	1	1	1.10526	2.27368	6.31452	0.921335	5.68592	8.99321	2.79243	13.3803	10.3237	-1.32701	1.3529	-5.21612	4.12075
SRR11006806	Gabon	Gabon	West and Central Africa	Gabon: Libreville	0.894737	1.05263	0.947368	1.05263	2.1057	6.49535	0.713491	5.91688	9.1086	2.5219	12.4728	9.06475	0.0618389	4.219	-5.15028	4.16751
SRR11006807	Gabon	Gabon	West and Central Africa	Gabon: Libreville	1.05556	1.13889	1.16667	1	1.67897	6.3563	0.862089	5.66528	8.79541	2.68637	13.4735	10.0941	0.355872	2.31789	-5.09294	4.06579
SRR11006808	Gabon	Gabon	West and Central Africa	Gabon: Libreville	1	1.2	0.825	0.95	0.863671	4.72622	-1.42766	7.37897	8.64735	2.68683	12.7933	9.30628	-1.99676	2.59777	-5.06446	4.02894
SRR11006809	Gabon	Gabon	West and Central Africa	Gabon: Libreville	1.09091	1.09091	0.863636	1.04545	2.2311	6.27959	0.995359	5.70269	8.60307	3.96375	13.0919	8.99564	-1.3673	1.27355	-5.17816	4.17149
SRR11006810	Gabon	Gabon	West and Central Africa	Gabon: Libreville	0.95	1.35	0.9	1.15	2.27401	6.41165	0.826778	5.78493	9.11605	2.61952	12.0728	9.68564	-1.7921	3.89497	-4.97295	3.91145
SRR11006812	Gabon	Gabon	West and Central Africa	Gabon: Libreville	1.04348	1.08696	1	1.08696	1.79904	6.53345	0.692289	5.6542	8.97113	2.77004	13.3704	8.98909	0.103747	2.9037	-5.09294	4.06579
SRR11006813	Gabon	Gabon	West and Central Africa	Gabon: Libreville	1.09524	1.2381	0.857143	1	2.57644	5.4684	0.649683	5.95665	9.3845	5.05569	11.8891	10.4497	-0.156135	2.8163	-10.1991	2.682
SRR11006814	Gabon	Gabon	West and Central Africa	Gabon: Libreville	1.11111	1.22222	1.27778	1	1.76276	6.51326	0.674331	5.64039	8.84244	2.87483	13.3706	8.95797	-0.0016382	2.85374	-5.09294	4.06579
SRR11006815	Gabon	Gabon	West and Central Africa	Gabon: Libreville	1	0.933333	0.866667	0.933333	1.3226	5.29353	0.878977	5.70542	9.09469	2.59437	11.2271	9.36798	0.263337	2.17856	-10.2232	2.65736
SRR11006816	Gabon	Gabon	West and Central Africa	Gabon: Libreville	1.1	1.05	0.9	1.05	2.16419	6.50628	0.956224	5.74146	9.43848	4.03627	12.0532	10.8573	0.294579	4.14456	-5.27649	4.18203
SRR11006817	Gabon	Gabon	West and Central Africa	Gabon: Libreville	0.923077	1.07692	1.23077	0.769231	1.81926	6.5305	0.401762	5.39809	8.90656	2.85014	11.9762	10.95	-0.118078	2.71247	-5.09294	4.06579
SRR11006818	Gabon	Gabon	West and Central Africa	Gabon: Libreville	1.05882	1	1	0.941176	1.78881	4.95798	0.865596	5.73134	9.01461	2.8342	11.1275	8.59194	-1.84078	2.11176	-5.26897	4.14603
SRR11006819	Gabon	Gabon	West and Central Africa	Gabon: Libreville	1.05263	1	0.578947	0.947368	2.29711	6.39759	0.764552	5.66005	8.95431	3.18682	11.729	10.3692	0.117839	3.26221	-5.09294	4.06579
SRR11006820	Gabon	Gabon	West and Central Africa	Gabon: Franceville	1.05556	1	0.944444	1.11111	2.9716	5.85039	0.407657	5.36487	7.60072	4.48672	11.8327	10.0758	-1.66591	3.01568	-5.09294	4.06579
SRR11006821	Gabon	Gabon	West and Central Africa	Gabon: Franceville	1.07143	1.07143	1	1.07143	2.82537	5.91678	0.0918115	5.35436	9.84912	3.73802	13.8399	11.8293	-1.28687	3.20182	-5.09294	4.06579
SRR11006824	Gabon	Gabon	West and Central Africa	Gabon: Franceville	1	1.07143	0.857143	1.07143	2.86729	6.00012	0.521308	5.35668	9.8617	3.70115	13.0394	11.2334	-1.54135	4.62344	-5.2391	4.22302
SRR11006825	Gabon	Gabon	West and Central Africa	Gabon: Franceville	0.888889	1	0.888889	0.861111	2.80626	6.04186	0.22458	5.67838	8.8112	2.90096	11.4913	9.71442	-1.37304	4.35414	-5.11382	4.17351
SRR11006826	Gabon	Gabon	West and Central Africa	Gabon: Franceville	0.956522	1.26087	0.608696	0.869565	2.73377	6.31115	-0.926547	6.17816	9.89052	3.64796	12.3242	11.7814	-1.34131	2.64495	-5.27649	4.18203
SRR11006827	Gabon	Gabon	West and Central Africa	Gabon: Franceville	0.904762	0.904762	1.14286	1.09524	2.37491	5.99229	-0.477879	6.696	8.60045	3.13959	11.4179	9.64647	-0.800426	1.60918	-5.09294	4.06579
SRR11006828	Gabon	Gabon	West and Central Africa	Gabon: Franceville	0.954545	1.04545	1	0.863636	2.36756	6.36333	0.444548	6.24623	9.42544	3.55759	9.62009	8.75283	-1.36754	2.46531	-5.09294	4.06579
SRR11006829	Gabon	Gabon	West and Central Africa	Gabon: Franceville	0.842105	1.15789	0.894737	0.947368	1.36963	3.69138	0.541014	5.37109	9.26534	2.73913	13.354	10.372	-0.959559	1.48667	-5.09294	4.06579
SRR11006830	Gabon	Gabon	West and Central Africa	Gabon: Franceville	1	1.10526	0.842105	1.10526	2.87073	5.99191	-0.149877	6.42977	8.3665	3.96671	13.7801	10.9286	-1.74299	4.75119	-5.09294	4.06579
SRR11006831	Gabon	Gabon	West and Central Africa	Gabon: Franceville	0.904762	1.09524	0.714286	1.04762	2.20855	6.22229	0.0574146	5.34617	7.8303	3.82762	12.0467	10.9238	-1.52036	3.61516	-5.09294	4.06579
SRR11006832	Gabon	Gabon	West and Central Africa	Gabon: Franceville	1.05882	1.17647	0.941176	1	2.73968	6.14551	0.540207	7.39629	9.88657	3.59111	11.8355	9.89967	-1.60158	3.18051	-5.18204	4.12033
SRR11006834	Gabon	Gabon	West and Central Africa	Gabon: Franceville	1	1.05882	1.08824	1.05882	1.35041	3.7158	0.497432	5.35582	9.11111	2.72492	13.1664	10.7686	-0.956279	1.4855	-5.04926	4.06459
SRR11196663	Gabon	Gabon	West and Central Africa	Gabon: Franceville	1.11111	1.11111	1.05556	1.16667	2.51777	6.48923	0.379638	5.36261	10.0509	3.78711	11.9037	9.73588	-2.17965	1.85246	-5.17925	4.15629
SRR11196664	Gabon	Gabon	West and Central Africa	Gabon: Franceville	1.08	0.96	0.92	1.12	2.48499	6.074	3.75771	1.11788	8.66173	3.11734	11.3995	9.62399	-0.359236	1.1697	-5.06446	4.02894
SRR11196666	Gabon	Gabon	West and Central Africa	Gabon: Franceville	0.965517	1.17241	1.03448	1.03448	2.41153	6.11007	0.73051	5.71611	8.04056	3.60522	13.4664	9.73609	-1.22107	2.15882	-5.09294	4.06579
SRR11196667	Gabon	Gabon	West and Central Africa	Gabon: Franceville	1	1.20833	0.958333	0.833333	0.792819	5.23522	0.687941	5.65555	8.64689	3.09045	11.845	9.76945	-2.05825	1.87213	-4.97853	3.9871
SRR11196668	Gabon	Gabon	West and Central Africa	Gabon: Franceville	0.888889	0.925926	0.888889	0.851852	2.50786	6.47087	0.0287726	5.58824	10.3797	4.81584	11.1491	9.41647	-1.59667	2.04402	-5.06446	4.02894
SRR11196669	Gabon	Gabon	West and Central Africa	Gabon: Franceville	1.07692	1.23077	1	1	2.36398	6.36047	0.123006	5.33165	8.92303	3.21345	11.1682	9.41862	-1.3972	1.7393	-5.09294	4.06579
SRR11196670	Gabon	Gabon	West and Central Africa	Gabon: Franceville	0.913043	0.956522	0.956522	0.978261	2.85597	5.92718	0.388011	5.91862	8.28618	4.07026	11.5669	9.86239	-1.2564	2.52592	-5.16136	4.23765
SRR11196671	Gabon	Gabon	West and Central Africa	Gabon: Franceville	0.909091	1.13636	0.909091	0.818182	2.4998	6.43355	3.79256	1.07504	9.73512	3.54626	11.9902	10.7935	-0.944287	2.10795	-5.09294	4.06579
SRR11196672	Gabon	Gabon	West and Central Africa	Gabon: Franceville	1	1.21739	0.913043	0.956522	2.65932	6.25685	0.575362	5.5187	9.65138	3.49788	11.5832	9.95139	-1.50232	4.49514	-5.09294	4.06579
SRR11196673	Gabon	Gabon	West and Central Africa	Gabon: Franceville	1	1.08696	0.913043	0.956522	2.72021	5.93934	3.79194	1.11348	7.70173	4.3574	11.8943	9.92418	-1.1018	4.02097	-5.09294	4.06579
SRR11196674	Gabon	Gabon	West and Central Africa	Gabon: Franceville	1	0.95	0.9	1	2.54808	6.1869	0.0592878	5.51724	8.61124	3.46352	11.5717	9.60521	0.2628	1.8847	-5.27649	4.18203
SRR11196675	Gabon	Gabon	West and Central Africa	Gabon: Franceville	1	1.15	0.9	0.9	2.4854	5.84768	0.266911	5.34958	7.90646	3.42174	11.8348	9.6015	-1.05742	1.49951	-5.09294	4.06579
SRR11196677	Gabon	Gabon	West and Central Africa	Gabon: Franceville	1.04167	1.04167	1.29167	1.08333	2.72963	6.36717	-0.547848	6.22615	10.019	3.73234	11.4956	9.84571	-0.87732	1.4236	-5.09294	4.06579
SRR11196678	Gabon	Gabon	West and Central Africa	Gabon: Franceville	1.05714	1.08571	1.02857	0.971429	2.54295	6.49974	0.353548	5.40638	10.0601	3.82654	11.9928	10.8899	-1.40805	1.50488	-5.09294	4.06579
SRR11196679	Gabon	Gabon	West and Central Africa	Gabon: Franceville	1	1.18519	0.981481	0.888889	2.82127	6.39011	0.330341	5.55009	9.96981	3.37831	11.4345	9.67654	-1.87126	5.09409	-5.09294	4.06579
SRR11196680	Gabon	Gabon	West and Central Africa	Gabon: Franceville	1	1	0.826087	1	2.88645	6.16812	4.32739	0.534345	9.25568	2.73546	11.9619	10.4105	-1.79193	4.69454	-5.09294	4.06579
SRR11006532	Ghana	Ghana	West and Central Africa	Ghana: Kumasi	1	1.05882	0.764706	0.823529	1.59491	4.17185	-0.229686	7.69364	8.62953	3.49138	12.523	9.97893	-1.91071	2.5716	-13.3443	0.709812
SRR11006533	Ghana	Ghana	West and Central Africa	Ghana: Kumasi	1	1.5	0.7	1.2	1.30206	5.24323	-1.17268	7.24934	9.18921	4.70302	14.1136	9.96428	-1.48191	1.71443	-13.9916	0.880011
SRR11006534	Ghana	Ghana	West and Central Africa	Ghana: Kumasi	1.06667	0.933333	0.933333	0.933333	1.49056	5.11043	-2.56084	7.03155	9.2445	3.23171	13.2488	7.10591	-1.52367	1.7598	0.29923	-3.50417
SRR11006535	Ghana	Ghana	West and Central Africa	Ghana: Kumasi	1	1	1.09091	1	1.4968	3.87926	-2.448	7.06656	7.98262	3.1168	13.3575	11.8995	-0.837835	1.54348	-1.94624	-6.06913
SRR11006536	Ghana	Ghana	West and Central Africa	Ghana: Kumasi	1.05	1	0.8	1	2.08717	5.45411	-2.24734	6.78501	8.01928	4.44764	13.3424	7.15245	-0.095742	2.54718	-2.04559	-6.26287
SRR11006537	Ghana	Ghana	West and Central Africa	Ghana: Kumasi	0.882353	1	1.02941	1.23529	1.8763	4.69965	-2.31005	6.95757	8.19102	3.90353	13.6635	11.6707	-0.514638	3.44368	-13.6629	1.10763
SRR11006538	Ghana	Ghana	West and Central Africa	Ghana: Kumasi	1.05882	1.05882	0.764706	1	0.823032	5.23604	-0.993158	7.17755	8.92809	4.07012	13.7504	9.32395	-2.11311	1.80238	-13.7163	1.00629
SRR11006539	Ghana	Ghana	West and Central Africa	Ghana: Kumasi	1	1.025	0.85	1.1	2.60304	4.25629	-2.29036	6.93336	10.3478	4.83421	14.5671	10.7076	-0.809066	4.12915	-1.86641	-6.11548
SRR11006540	Ghana	Ghana	West and Central Africa	Ghana: Kumasi	0.904762	1.2381	0.761905	1	2.53303	4.87813	-0.75073	8.23649	10.0217	4.49017	13.8216	10.031	-0.930313	4.12669	-12.9833	0.817335
SRR11006541	Ghana	Ghana	West and Central Africa	Ghana: Kumasi	0.9	1	0.7	1	1.97023	4.76901	-1.71968	6.6376	8.1417	3.50842	13.2766	10.764	-2.06412	1.39733	-1.86791	-6.01392
SRR11006543	Ghana	Ghana	West and Central Africa	Ghana: Kumasi	0.916667	1.04167	0.916667	0.833333	2.4853	5.31267	-2.61275	7.06246	8.1715	2.62624	14.1449	9.27544	-1.07305	4.03144	-13.995	0.970696
SRR11006544	Ghana	Ghana	West and Central Africa	Ghana: Kumasi	0.888889	1.22222	0.555556	1	1.76732	5.46692	-2.27437	6.91499	7.95615	3.71944	14.2668	9.18948	-1.47976	3.68182	-14.193	1.21076
SRR11006545	Ghana	Ghana	West and Central Africa	Ghana: Kumasi	1.05556	1.25	1.08333	1	2.58204	5.25106	-2.16562	7.17612	8.22987	4.79753	14.6158	10.581	0.0310677	2.29895	0.357307	-3.65873
SRR11006546	Ghana	Ghana	West and Central Africa	Ghana: Kumasi	1	0.97619	0.761905	0.857143	1.95405	5.33216	-2.0086	6.95671	7.91334	4.59401	14.1917	10.4063	-1.16906	1.16047	0.357307	-3.65873
SRR11006547	Ghana	Ghana	West and Central Africa	Ghana: Kumasi	1.1	1.3	1	0.8	1.70273	5.37685	-2.34059	6.85907	9.33872	4.16232	13.335	7.01176	-1.01604	3.092	-2.04559	-6.26287
SRR11006548	Ghana	Ghana	West and Central Africa	Ghana: Kumasi	1	1	1.1	0.9	2.35997	5.21146	-2.30581	6.93545	8.99737	4.01042	14.1468	8.92427	-1.60633	2.49603	-10.2012	2.18591
SRR11006549	Ghana	Ghana	West and Central Africa	Ghana: Kumasi	1	1.07143	1.28571	0.857143	2.5252	5.17172	-2.23961	6.92624	8.18086	4.74851	14.7251	10.0827	-2.14334	1.75902	-10.2012	2.18591
SRR11006550	Ghana	Ghana	West and Central Africa	Ghana: Kumasi	0.96	1	1.32	0.84	1.8051	4.84737	-1.47891	7.24745	8.6576	3.3826	13.0069	10.4733	-1.29226	3.12415	-13.4289	0.755524
SRR11006551	Ghana	Ghana	West and Central Africa	Ghana: Kumasi	0.842105	1.15789	0.894737	1.10526	2.463	4.67711	-2.3247	6.78021	10.7917	4.46008	13.9365	10.6776	-0.0249274	1.26331	-14.2387	1.15016
SRR11006552	Ghana	Ghana	West and Central Africa	Ghana: Kumasi	1.08333	1.08333	0.833333	1	2.53758	5.51421	-2.20415	6.91193	8.19313	3.64333	13.343	9.64186	-0.926957	3.77	0.314271	-3.75814
SRR11006554	Ghana	Ghana	West and Central Africa	Ghana: Kintampo	0.969697	0.969697	0.878788	1.10606	1.22919	4.28371	-2.11941	7.06571	8.32407	2.63936	13.4183	7.61064	-0.294329	3.16263	0.379487	-3.69023
SRR11006555	Ghana	Ghana	West and Central Africa	Ghana: Kintampo	1.05882	1	1.05882	1.17647	2.47396	5.65241	-1.5908	7.29591	8.19522	4.82876	13.2475	10.158	-0.875796	3.77188	0.273579	-3.48568
SRR11006556	Ghana	Ghana	West and Central Africa	Ghana: Kintampo	1	1.27586	0.896552	1.13793	2.70075	5.4673	-2.14847	6.88022	8.05771	2.7921	13.4027	10.0072	-0.539658	3.8328	-13.1578	1.00019
SRR11006557	Ghana	Ghana	West and Central Africa	Ghana: Kintampo	0.952381	1	0.857143	0.952381	0.992368	4.48059	-0.128432	7.44269	8.32331	2.99183	12.8313	10.1097	-1.69275	1.33133	-1.9532	-6.09727
SRR11006558	Ghana	Ghana	West and Central Africa	Ghana: Kintampo	0.956522	1.04348	0.608696	1	1.70836	4.3246	-0.579994	8.11895	8.60676	4.90597	12.6998	11.216	-0.308594	1.87421	0.240662	-3.39653
SRR11006559	Ghana	Ghana	West and Central Africa	Ghana: Kintampo	1	1.25	0.75	1	1.36352	4.38957	-0.623653	6.95491	8.2287	3.29039	13.296	10.4683	-0.139588	3.98971	0.413376	-3.68508
SRR11006560	Ghana	Ghana	West and Central Africa	Ghana: Kintampo	1	1	0.75	1	0.757987	5.27637	-2.23006	6.89307	7.76701	4.57043	13.5865	8.47435	-1.2683	1.89651	-13.7163	1.00629
SRR11006561	Ghana	Ghana	West and Central Africa	Ghana: Kintampo	1.07692	1.07692	1	1.46154	2.02853	5.80072	0.300522	5.83949	10.729	5.80006	13.328	6.97016	0.187337	1.55631	0.28889	-3.83873
SRR11006562	Ghana	Ghana	West and Central Africa	Ghana: Kintampo	1	1.05263	0.736842	1.05263	1.51604	5.61586	-0.419229	7.59929	10.3962	5.59798	13.8129	9.92109	-2.06908	1.82713	-13.2122	1.07888
SRR11006563	Ghana	Ghana	West and Central Africa	Ghana: Kintampo	1	1.05263	1.36842	1.10526	1.45376	5.7879	-1.90675	7.06838	8.44029	2.99584	12.0162	11.0369	-1.90166	2.4404	-13.8882	1.15977
SRR11006565	Ghana	Ghana	West and Central Africa	Ghana: Kintampo	1	1.125	0.75	1	2.3199	4.13494	-1.10525	5.97151	8.83895	4.74287	13.0817	10.8967	-1.13263	3.94657	-14.2387	1.15016
SRR11006566	Ghana	Ghana	West and Central Africa	Ghana: Kintampo	0.956522	1.08696	0.956522	1.1087	1.24479	4.26253	-2.22294	6.99027	8.40604	2.5979	13.5026	11.3282	-0.377685	3.16823	0.357307	-3.65873
SRR11006567	Ghana	Ghana	West and Central Africa	Ghana: Kintampo	0.944444	0.944444	0.666667	1	1.39081	4.60739	-0.124202	6.32379	8.27741	2.94692	12.5151	10.5349	-1.25529	1.1506	-14.0884	1.35954
SRR11006568	Ghana	Ghana	West and Central Africa	Ghana: Kintampo	1	1.05556	0.805556	0.944444	1.82418	4.42908	-2.01255	7.18028	8.883	4.74988	12.8569	10.5327	-0.742022	2.96405	0.347741	-3.65904
SRR11006569	Ghana	Ghana	West and Central Africa	Ghana: Kintampo	1.16667	1.16667	1.08333	1	2.15661	4.97526	-0.0662939	6.34937	11.5007	4.47336	13.2867	10.5273	0.0114789	1.28671	0.629216	-3.76489
SRR11006570	Ghana	Ghana	West and Central Africa	Ghana: Kintampo	0.842105	1.15789	0.789474	1.05263	1.3583	4.82333	-2.34212	6.85642	7.73207	3.73729	13.2474	7.23591	-1.46072	3.00609	0.694336	-3.78292
SRR11006571	Ghana	Ghana	West and Central Africa	Ghana: Kintampo	1.04348	1.08696	0.804348	1.13043	2.50965	4.8525	-0.852152	7.48158	7.95759	4.71372	14.0502	8.95202	0.0724736	1.69839	-14.1838	1.1138
SRR11006572	Ghana	Ghana	West and Central Africa	Ghana: Kintampo	0.882353	1.08824	0.588235	1.05882	0.815201	4.88953	0.278276	6.72658	8.04849	2.75572	13.5891	9.94986	-1.35996	2.26393	0.357307	-3.65873
SRR11006573	Ghana	Ghana	West and Central Africa	Ghana: Kintampo	0.95	1	0.95	1.1	2.68715	5.03805	-1.69691	6.61212	10.1772	5.8552	12.5021	10.7173	-0.806794	4.24172	-2.04559	-6.26287
SRR11006574	Ghana	Ghana	West and Central Africa	Ghana: Kintampo	1	1.29412	0.941176	0.882353	2.61002	5.33029	-1.08736	6.86951	10.1725	5.75029	13.1508	9.65466	-1.11152	3.21459	-2.04559	-6.26287
SRR11006576	Ghana	Ghana	West and Central Africa	Ghana: BoabengFiema	0.947368	1.15789	0.789474	1	1.5581	5.46843	0.265991	6.76746	7.65179	4.47174	14.0577	10.2174	-2.19833	2.40712	-13.7023	0.715273
SRR11006577	Ghana	Ghana	West and Central Africa	Ghana: BoabengFiema	1	1.27273	1.27273	1.09091	2.2597	5.67161	-1.0389	6.98505	8.12895	4.39316	14.2218	10.7426	-1.404	1.55919	0.379487	-3.69023
SRR11196634	Ghana	Ghana	West and Central Africa	Ghana: Larabanga	1	1.04545	0.954545	1.06818	2.59573	4.96695	-0.716877	7.62677	8.12547	4.90405	12.0015	10.6014	-0.237452	4.11232	-13.3248	0.980443
SRR11196635	Ghana	Ghana	West and Central Africa	Ghana: Larabanga	1	1.13636	1.22727	1	2.03817	4.44607	-0.396092	6.84738	8.36533	4.8165	13.7639	11.8281	0.272912	1.86212	0.482753	-3.83135
SRR11196636	Ghana	Ghana	West and Central Africa	Ghana: Larabanga	0.96	1.08	1.04	1.04	1.09727	4.88588	-1.5297	7.02225	8.13881	4.82002	12.4716	7.30018	-0.134108	2.15075	-1.70542	-5.83568
SRR11196637	Ghana	Ghana	West and Central Africa	Ghana: Larabanga	1	1.19231	0.884615	1.11538	2.43091	4.07041	-3.12605	7.05903	9.07196	3.93327	14.3248	11.0657	-0.425919	4.29931	-1.9532	-6.09727
SRR11196638	Ghana	Ghana	West and Central Africa	Ghana: Larabanga	1.13636	1.18182	1.13636	1.09091	2.32637	4.15749	-2.82845	7.05656	10.5892	5.30483	13.7556	11.3762	-0.446242	4.31956	-1.7717	-5.89342
SRR11196639	Ghana	Ghana	West and Central Africa	Ghana: Larabanga	0.96	1.04	0.88	1	2.46591	4.22227	-2.85589	7.01183	10.5697	5.24747	14.5476	11.0847	-0.0508879	3.94427	0.261262	-3.43902
SRR11196640	Ghana	Ghana	West and Central Africa	Ghana: Larabanga	0.961538	1.07692	0.884615	1.07692	2.38675	4.1596	-1.06948	7.07487	8.69932	4.92439	13.1749	10.9604	-0.990886	4.06483	-14.193	1.21076
SRR11196653	Ghana	Ghana	West and Central Africa	Ghana: Larabanga	1.03226	1.12903	0.935484	1.09677	1.75512	4.76044	-0.839512	8.23339	8.54383	4.37017	14.1163	11.0986	0.0671304	2.3211	-2.04559	-6.26287
SRR11196655	Ghana	Ghana	West and Central Africa	Ghana: Larabanga	1	1.04	0.96	1	1.95808	4.46926	-0.446413	6.79394	8.34825	4.73913	13.6781	11.7126	0.272912	1.86212	0.482753	-3.83135
SRR11196656	Ghana	Ghana	West and Central Africa	Ghana: Larabanga	0.942857	1.14286	1.02857	1.02857	2.89578	5.69339	-1.93142	7.31439	7.80958	4.62564	13.3863	10.8632	-1.12865	3.98371	-13.7398	1.08589
SRR11196657	Ghana	Ghana	West and Central Africa	Ghana: Larabanga	1	1.04	1	1.16	1.59035	5.75938	-1.73366	7.53881	8.15423	4.49813	13.4601	10.0444	-1.70024	2.20279	-1.94624	-6.06913
SRR11196658	Ghana	Ghana	West and Central Africa	Ghana: Larabanga	1	0.970588	0.823529	1	2.39224	4.10636	-0.432481	6.04733	8.13348	5.00655	12.5306	11.476	-0.402189	4.21951	-2.04559	-6.26287
SRR11196659	Ghana	Ghana	West and Central Africa	Ghana: Larabanga	1.13043	1.08696	1.26087	1.13043	2.13251	5.79583	-1.15515	6.30155	7.91163	4.61238	13.258	7.27194	0.0155885	3.76853	-13.5319	1.00483
SRR11196660	Ghana	Ghana	West and Central Africa	Ghana: Larabanga	0.966667	1	0.766667	1.1	2.84791	5.77137	-1.72006	6.9679	7.95383	4.87258	12.8803	9.8889	-1.40295	3.251	-10.0277	2.05366
SRR11196661	Ghana	Ghana	West and Central Africa	Ghana: Larabanga	1.07143	1.14286	1.10714	1.07143	1.55131	4.61906	-2.19054	6.86806	8.22757	2.65045	12.6524	11.3621	-0.326963	2.12693	0.482753	-3.83135
SRR11196662	Ghana	Ghana	West and Central Africa	Ghana: Larabanga	0.909091	1.13636	0.954545	1	1.48114	5.28191	-0.921623	7.98108	9.75468	5.07044	10.4412	7.39935	-1.80268	1.78765	-13.2361	1.08178
SRR11006590	Nigeria	Nigeria	West and Central Africa	Nigeria: Awka	1	0.857143	0.785714	1.14286	2.59054	4.52811	-0.461871	7.54758	8.82455	5.05101	13.8207	11.6466	-1.19285	3.26319	-2.04559	-6.26287
SRR11006591	Nigeria	Nigeria	West and Central Africa	Nigeria: Awka	0.9	0.9	1.1	1	0.944863	4.35634	-0.140713	8.19234	9.06082	4.27116	12.8634	10.1787	-1.84019	1.2932	-13.3443	0.709812
SRR11006592	Nigeria	Nigeria	West and Central Africa	Nigeria: Awka	1.1	1	1	1.05	2.31365	5.47246	-0.651906	6.86122	8.11527	4.84038	13.5219	10.3616	-1.44024	3.71918	0.508965	-3.98771
SRR11006593	Nigeria	Nigeria	West and Central Africa	Nigeria: Awka	1	0.857143	1.04762	1.04762	1.76973	4.0544	-0.568182	6.26166	8.35632	5.36426	13.2422	10.3128	0.0299366	2.08026	-13.2122	1.07888
SRR11006594	Nigeria	Nigeria	West and Central Africa	Nigeria: Awka	1	1.22222	1.11111	0.833333	1.96356	5.21148	-0.900332	7.24419	8.61971	4.54184	14.3931	10.5033	-1.80492	2.06787	-2.04263	-6.19295
SRR11006595	Nigeria	Nigeria	West and Central Africa	Nigeria: Awka	1	1.11765	0.882353	1	2.41655	5.53134	-1.34006	7.30545	8.26222	4.17883	13.4505	10.3995	-0.940898	4.03735	-13.9916	0.880011
SRR11006596	Nigeria	Nigeria	West and Central Africa	Nigeria: Awka	1.09091	1.27273	0.909091	1.36364	1.69505	4.11648	0.0400186	6.76793	8.28454	2.78764	12.5372	10.8117	-0.628499	3.77027	-13.8882	1.15977
SRR11006599	Nigeria	Nigeria	West and Central Africa	Nigeria: Awka	1.07692	1.07692	0.923077	1.07692	1.43439	5.16263	-1.47267	6.58866	7.70563	4.01451	13.4021	10.3409	-1.60234	1.93184	-13.2122	1.07888
SRR11006600	Nigeria	Nigeria	West and Central Africa	Nigeria: Awka	1.09091	1.18182	0.954545	1.04545	2.21	4.53832	0.483134	7.98511	7.89081	3.70302	12.7999	10.7755	0.293131	2.16116	0.283911	-3.5782
SRR11006601	Nigeria	Nigeria	West and Central Africa	Nigeria: Awka	1.04762	1.2619	1.04762	1.04762	2.19838	5.47263	-1.62082	7.42576	8.35301	4.13968	14.2341	9.88948	-0.564069	3.6512	-13.4826	1.11425
SRR11006602	Nigeria	Nigeria	West and Central Africa	Nigeria: Awka	0.882353	0.941176	0.882353	1	1.5432	5.69454	-1.53453	7.38792	10.4939	3.3366	13.8439	9.75563	-1.8438	2.07564	0.357307	-3.65873
SRR11006603	Nigeria	Nigeria	West and Central Africa	Nigeria: Awka	1.05556	1.05556	0.944444	1.22222	1.67451	4.34772	-0.920083	7.62572	9.36224	5.17817	14.676	10.2943	-0.777103	2.63542	-2.04559	-6.26287
SRR11006604	Nigeria	Nigeria	West and Central Africa	Nigeria: Awka	1	1.10526	0.842105	1.10526	1.3027	4.73368	-0.715529	6.84259	8.92106	4.67037	13.3602	7.5466	-1.42528	2.25227	-14.2991	0.949375
SRR11006605	Nigeria	Nigeria	West and Central Africa	Nigeria: Awka	1	1.10526	1.21053	1.10526	1.70339	5.14128	-0.0820187	7.76437	7.92352	3.53138	14.0323	10.2064	-1.01307	1.79278	0.357307	-3.65873
SRR11006606	Nigeria	Nigeria	West and Central Africa	Nigeria: Awka	0.923077	0.846154	0.923077	1.07692	1.61657	5.02649	-0.357417	6.67093	9.26987	5.28032	13.6578	11.2369	-1.28349	1.29589	-2.04559	-6.26287
SRR11006607	Nigeria	Nigeria	West and Central Africa	Nigeria: Awka	1	1.07143	0.785714	1	1.60049	4.43561	0.197652	7.07814	9.81643	4.71433	12.8332	11.4541	0.149047	1.62014	-13.5458	0.963256
SRR11006608	Nigeria	Nigeria	West and Central Africa	Nigeria: Awka	1.05263	0.894737	0.789474	1.15789	1.54042	5.1405	-0.557723	8.29866	8.432	4.49001	14.3892	10.4333	-1.92079	1.73888	0.489763	-3.88685
SRR11006610	Nigeria	Nigeria	West and Central Africa	Nigeria: Awka	1.07692	1.07692	0.769231	0.846154	2.37442	5.20899	-0.0703485	7.97723	9.91077	4.61981	14.284	10.0584	-0.725698	3.56461	-2.04559	-6.26287
SRR11006611	Nigeria	Nigeria	West and Central Africa	Nigeria: Awka	0.9	1.1	0.9	1	2.39814	5.01681	-0.0737364	8.40006	10.4309	4.78895	14.1032	9.80275	-0.161327	2.34355	-2.04559	-6.26287
SRR11006478	Senegal	Senegal	West and Central Africa	Senegal: Mindin	1.125	1.125	0.8125	1.0625	1.29318	5.6437	-0.0998316	7.59226	7.92317	2.87285	12.3321	11.7736	-1.57191	2.07504	0.561827	-3.97307
SRR11006479	Senegal	Senegal	West and Central Africa	Senegal: Mindin	0.928571	1.21429	1.14286	1.07143	0.961649	4.84126	0.00819318	6.86639	9.15994	3.44838	13.6846	10.4278	-2.10397	3.2814	-14.193	1.21076
SRR11006480	Senegal	Senegal	West and Central Africa	Senegal: Mindin	1	1	0.722222	1.05556	1.94959	5.21741	-0.205923	6.9454	8.21038	2.90491	13.3325	9.61451	-2.11742	1.91468	-2.04559	-6.26287
SRR11006481	Senegal	Senegal	West and Central Africa	Senegal: Mindin	1	1.14286	0.952381	1	1.70205	5.59771	-1.41325	6.30181	8.36319	3.83053	12.572	11.4842	-0.019809	3.87394	0.52012	-3.99057
SRR11006482	Senegal	Senegal	West and Central Africa	Senegal: Mindin	0.9	1.05	0.7	0.9	1.50249	5.19945	-0.187777	7.66914	8.19054	3.66676	13.2518	7.14288	-1.2761	1.95501	0.623723	-3.51851
SRR11006483	Senegal	Senegal	West and Central Africa	Senegal: Mindin	1	1.28571	1	0.928571	2.42714	5.45046	-0.837272	7.71094	8.64278	3.76751	13.7723	10.4878	-0.822954	4.07935	-14.1251	1.26416
SRR11006484	Senegal	Senegal	West and Central Africa	Senegal: Mindin	0.882353	1.05882	0.882353	0.882353	1.44779	4.25336	-0.492989	8.32157	9.20553	4.79055	12.8156	11.2466	-1.42326	2.08086	-14.193	1.21076
SRR11006485	Senegal	Senegal	West and Central Africa	Senegal: Kedougou	1.13333	1.2	1.06667	1	2.09682	4.70993	-1.7302	5.59205	9.74234	4.89212	13.5763	10.6831	-1.23318	2.69712	-2.04559	-6.26287
SRR11006488	Senegal	Senegal	West and Central Africa	Senegal: Kedougou	0.95	1.1	1.35	1	1.24655	4.13767	-0.654003	7.4905	8.46079	2.55074	13.3741	11.398	0.262391	1.78643	-14.2574	1.13308
SRR11006489	Senegal	Senegal	West and Central Africa	Senegal: Kedougou	0.913043	1.04348	0.673913	0.956522	0.779421	4.82437	0.0155859	8.39334	8.10201	3.01521	13.4211	10.7112	-2.13906	1.85269	0.268272	-3.66853
SRR11006490	Senegal	Senegal	West and Central Africa	Senegal: Kedougou	1.05556	1.16667	1.11111	1.11111	2.81676	4.68992	-0.327076	8.25314	9.54965	4.97725	13.3447	11.9165	-1.95089	2.6675	-2.04559	-6.26287
SRR11006491	Senegal	Senegal	West and Central Africa	Senegal: Kedougou	0.941176	1.17647	1.11765	1	2.09797	4.66851	-0.621382	6.3	8.54989	4.08575	13.7238	11.5458	0.266682	1.78225	0.373548	-3.97121
SRR11006492	Senegal	Senegal	West and Central Africa	Senegal: Kedougou	1.11111	1.27778	0.944444	1.11111	1.46212	4.99209	-0.0513276	7.88963	8.10124	4.87349	12.2676	7.06795	-0.756692	2.53945	0.357307	-3.65873
SRR11006493	Senegal	Senegal	West and Central Africa	Senegal: Kedougou	1	1.125	0.875	1.1875	1.34396	4.05735	-1.00031	7.14586	7.88051	3.24209	14.2982	10.3923	0.0815696	1.75593	-13.5903	0.775659
SRR11006494	Senegal	Senegal	West and Central Africa	Senegal: Kedougou	1.05882	1.11765	0.647059	1.05882	1.11049	4.72738	-1.46719	7.16387	8.24963	3.38158	14.702	10.525	-2.07413	2.83158	-14.193	1.21076
SRR11006495	Senegal	Senegal	West and Central Africa	Senegal: Kedougou	1	1.2	1.3	1.05	1.68063	4.16414	0.26174	6.22048	7.63908	4.74864	13.59	11.2696	-0.0544891	2.37528	-2.04263	-6.19295
SRR11006496	Senegal	Senegal	West and Central Africa	Senegal: Kedougou	0.944444	1.11111	1	1.05556	1.24859	4.00916	-1.23275	7.28936	8.54624	3.08581	14.0773	11.1713	-0.289147	2.13786	-2.04263	-6.19295
SRR11006497	Senegal	Senegal	West and Central Africa	Senegal: Kedougou	0.95	1	1.1	1	1.39894	4.92645	0.0864549	8.27777	7.81935	3.80091	12.666	11.3063	-1.25717	1.23937	0.357307	-3.65873
SRR11006499	Senegal	Senegal	West and Central Africa	Senegal: Kedougou	1.11765	1.05882	1.11765	0.882353	1.94272	5.14907	-1.34056	7.42495	8.65047	3.08967	14.4423	10.8223	-0.780446	2.61292	0.357307	-3.65873
SRR11006500	Senegal	Senegal	West and Central Africa	Senegal: Kedougou	0.904762	1.04762	0.928571	0.952381	1.59338	4.22923	-0.61068	8.30453	8.42514	5.05918	13.479	11.0998	-0.959426	3.53968	0.357307	-3.65873
SRR11006501	Senegal	Senegal	West and Central Africa	Senegal: Kedougou	1	1.10526	0.789474	1	2.73017	5.85956	-0.056559	7.76841	8.01564	3.7093	13.7323	11.37	-1.25003	3.85179	-14.3289	1.13726
SRR11006502	Senegal	Senegal	West and Central Africa	Senegal: Kedougou	0.954545	1	0.909091	1	1.52448	4.25053	0.365628	6.67644	8.2382	2.86282	12.8691	11.2389	0.368392	1.5527	-14.193	1.21076
SRR11006503	Senegal	Senegal	West and Central Africa	Senegal: Kedougou	1.04545	1.09091	0.909091	1.09091	1.23312	4.01054	-0.276418	7.28226	9.00783	3.00752	13.1753	11.6793	-0.32936	2.41056	-2.04559	-6.26287
SRR11006504	Senegal	Senegal	West and Central Africa	Senegal: Kedougou	0.923077	0.923077	0.884615	0.884615	2.63634	4.78029	-0.476182	7.45634	8.36332	5.37892	14.1692	9.96815	-0.221283	2.06779	-14.193	1.21076
SRR11006505	Senegal	Senegal	West and Central Africa	Senegal: Kedougou	1	1	1	0.944444	2.64379	4.70552	-0.473065	7.44552	8.40499	5.35696	14.2076	9.86009	0.0460999	2.25684	-14.193	1.21076
SRR11006506	Senegal	Senegal	West and Central Africa	Senegal: Kedougou	1	1.05556	1.05556	1.16667	1.86545	5.70908	-0.757429	7.1462	8.49978	4.46785	13.1974	11.9091	-0.363757	2.01753	-2.04559	-6.26287
SRR11006507	Senegal	Senegal	West and Central Africa	Senegal: Kedougou	1	1.07143	0.857143	1.14286	1.46379	3.90611	-0.515712	6.79015	7.94766	3.27353	11.5843	9.95014	-0.310083	2.06782	-13.6228	0.711594
SRR11006508	Senegal	Senegal	West and Central Africa	Senegal: Thies	0.952381	1.07143	0.857143	1.19048	0.699245	5.63348	-1.10505	7.06515	9.46776	4.6818	13.8025	8.69064	-0.638781	2.15987	-14.1239	1.23701
SRR11006510	Senegal	Senegal	West and Central Africa	Senegal: Thies	0.916667	0.916667	0.75	0.958333	1.27643	6.04134	-1.65043	5.51981	7.78504	3.40346	13.9873	11.28	-0.795307	2.67071	0.357307	-3.65873
SRR11006511	Senegal	Senegal	West and Central Africa	Senegal: Thies	0.928571	0.928571	0.714286	1.14286	2.02891	4.50354	-1.15215	6.72123	10.2129	5.49013	13.8394	11.8844	-1.91436	1.09079	-13.0202	0.909354
SRR11006512	Senegal	Senegal	West and Central Africa	Senegal: Thies	0.923077	1	0.692308	1	2.05456	4.46017	-0.285682	5.6087	8.85529	4.52761	14.0333	9.23704	-1.27498	2.08846	-14.1239	1.23701
SRR11006513	Senegal	Senegal	West and Central Africa	Senegal: Thies	0.956522	1.04348	0.913043	1.13043	1.40906	5.13727	-1.00183	6.63638	9.88704	4.77153	13.6966	11.5243	-2.0442	2.68528	-14.1239	1.23701
SRR11006578	Senegal	Senegal	West and Central Africa	Senegal: Bantata	1	0.8125	1.3125	1.0625	2.03136	4.76697	-0.915865	8.02762	8.55572	4.30664	13.4176	11.3769	-1.28583	3.9929	-13.6353	0.827003
SRR11006579	Senegal	Senegal	West and Central Africa	Senegal: Bantata	1.08333	1.16667	0.583333	1.08333	1.43815	4.97611	-1.7848	6.0991	8.42569	3.23314	13.5153	10.7201	-1.55503	1.89799	-1.9532	-6.09727
SRR11006580	Senegal	Senegal	West and Central Africa	Senegal: Bantata	1.125	1	0.9375	1.125	2.54961	5.64899	-0.381845	7.60319	8.00286	4.51601	13.3511	11.5982	-1.10196	3.94697	0.0893058	-3.25008
SRR11006581	Senegal	Senegal	West and Central Africa	Senegal: Bantata	1	1.05556	0.861111	1.05556	2.14904	4.66754	-0.0207828	8.08743	8.65662	4.95034	13.4711	10.3414	0.340659	1.87748	0.232156	-3.44757
SRR11006582	Senegal	Senegal	West and Central Africa	Senegal: Bantata	0.913043	0.956522	0.695652	1.08696	1.41119	5.00883	-0.630033	8.42063	8.26189	4.20153	12.9156	11.524	-2.01475	1.74341	-13.3378	1.00839
SRR11006583	Senegal	Senegal	West and Central Africa	Senegal: Bantata	1	1.05	0.65	1.075	1.79859	5.28388	-0.527135	7.48063	8.12356	4.08354	14.3113	10.26	-1.11146	1.15513	-1.92363	-6.03622
SRR11006584	Senegal	Senegal	West and Central Africa	Senegal: Bantata	1	1.275	0.9	1.15	2.28224	4.05514	0.395605	6.53009	8.74122	4.88997	13.4341	11.1054	-0.743401	3.75072	-2.01891	-6.14973
SRR11006585	Senegal	Senegal	West and Central Africa	Senegal: Bantata	0.916667	1	1	1.08333	1.46416	5.14555	-0.53881	7.49873	8.66584	4.23733	13.4142	11.4348	-1.67595	2.12234	-1.9223	-6.02621
SRR11006587	Senegal	Senegal	West and Central Africa	Senegal: Bantata	0.941176	1.11765	0.882353	0.764706	1.94604	4.64965	-0.439661	7.97612	9.25971	4.94924	13.5961	11.4168	-0.752224	1.63773	-13.0637	0.811351
SRR11006588	Senegal	Senegal	West and Central Africa	Senegal: Bantata	1	1.09091	1.27273	1.13636	2.63677	5.47591	-1.62912	7.59671	8.28444	4.02177	14.214	10.2329	-1.00602	3.80929	0.298861	-3.57824
SRR11006589	Senegal	Senegal	West and Central Africa	Senegal: Bantata	0.916667	1.125	0.875	0.958333	1.80598	4.7553	-0.638766	8.20351	8.446	4.41685	13.4385	11.3472	-0.32711	1.17638	-13.6228	0.711594
SRR11006711	Senegal	Senegal	West and Central Africa	Senegal: Thies	1.05263	1	0.842105	1.21053	1.37904	5.76599	-1.36908	6.22995	8.41762	4.18932	13.4933	10.1079	-1.41155	2.42206	0.357307	-3.65873
SRR11006712	Senegal	Senegal	West and Central Africa	Senegal: Thies	1.5	1.1	0.8	1.15	2.608	4.62837	-1.81793	6.06082	9.2103	4.79207	13.58	8.36831	-0.396513	4.43165	-1.85355	-5.99194
SRR11006713	Senegal	Senegal	West and Central Africa	Senegal: Thies	1	0.95	1.05	0.9	1.07337	5.74431	-1.08362	6.58458	9.94757	5.18891	13.839	8.72772	-1.36221	2.32735	-14.193	1.21076
SRR11006714	Senegal	Senegal	West and Central Africa	Senegal: Thies	1.05882	1.23529	1.05882	1.05882	1.92766	4.15808	-1.24646	6.73592	7.66432	3.55892	12.7559	11.3507	-1.06419	4.04583	0.357307	-3.65873
SRR11006715	Senegal	Senegal	West and Central Africa	Senegal: Thies	0.947368	1	0.736842	1	1.33179	6.03119	-1.64446	5.55906	7.62341	3.45538	13.9873	11.28	-0.781414	2.66768	0.357307	-3.65873
SRR11006716	Senegal	Senegal	West and Central Africa	Senegal: Thies	1.4	1	0.8	1	1.30441	5.97572	-1.6881	5.53779	7.62765	3.47867	12.4169	11.6102	-0.792925	2.66644	0.357307	-3.65873
SRR11006718	Senegal	Senegal	West and Central Africa	Senegal: Thies	1.44444	1.25	1.44444	0.944444	0.581752	5.72436	-1.71763	5.55813	10.3725	5.03977	13.7917	8.81025	-1.96068	1.08714	-1.9532	-6.09727
SRR11006719	Senegal	Senegal	West and Central Africa	Senegal: Thies	0.941176	1.05882	0.882353	0.852941	1.1901	4.97005	-1.3107	6.23421	11.1023	5.72998	14.5564	10.7036	-0.241695	1.93534	-14.193	1.21076
SRR11006720	Senegal	Senegal	West and Central Africa	Senegal: Thies	1.31579	1	1.52632	0.947368	0.669092	5.62629	-1.79348	6.11659	9.97673	4.74376	13.8829	8.74976	-1.97213	1.06975	-2.04559	-6.26287
SRR11006721	Senegal	Senegal	West and Central Africa	Senegal: Thies	1.33333	1.05556	0.833333	1.05556	0.622918	5.62062	-1.71347	6.07973	9.93292	4.7879	13.8173	9.18116	-1.98534	1.06186	-2.04559	-6.26287
SRR11006722	Senegal	Senegal	West and Central Africa	Senegal: Thies	1.23529	0.882353	1.52941	1	0.619285	5.67687	-1.78332	6.11445	10.2354	4.9194	13.7834	8.76333	-1.97448	1.06352	-2.04559	-6.26287
SRR11006723	Senegal	Senegal	West and Central Africa	Senegal: Thies	1	1.11765	0.882353	1	1.21181	5.61975	-1.17571	6.49392	11.4947	4.62932	12.6099	11.3236	-1.86969	2.35395	-14.193	1.21076
SRR11006724	Senegal	Senegal	West and Central Africa	Senegal: Thies	1	1.11765	0.764706	1	1.2944	5.98001	-0.965368	6.6377	7.67626	3.4866	13.8816	9.49552	-0.640792	2.13274	-14.193	1.21076
SRR11006725	Senegal	Senegal	West and Central Africa	Senegal: Thies	0.95	1	0.775	1.15	1.68321	5.91759	-1.13881	6.45291	8.05193	3.59878	13.9515	9.51002	-0.503726	1.16076	0.357307	-3.65873
SRR11006726	Senegal	Senegal	West and Central Africa	Senegal: Thies	1	0.882353	0.823529	1.08824	1.26576	5.98151	-1.70546	6.21955	7.52315	3.41945	14.0481	9.09927	-1.70567	2.21412	-14.193	1.21076
SRR11006727	Senegal	Senegal	West and Central Africa	Senegal: PK10	1	0.975	0.8	1.1	1.99618	4.14672	-0.612369	7.27957	8.90984	4.67148	13.6102	11.7048	0.407042	1.60106	0.305201	-3.74708
SRR11006729	Senegal	Senegal	West and Central Africa	Senegal: PK10	1.05556	0.944444	0.888889	1.11111	1.87896	5.52933	-1.70594	7.54401	8.25186	4.31949	14.0416	10.2793	-0.0510764	1.33437	0.357307	-3.65873
SRR11006730	Senegal	Senegal	West and Central Africa	Senegal: PK10	1	1.07692	0.923077	1	1.74659	4.2542	0.452983	8.03861	8.38147	2.58942	14.5584	10.6776	0.0875114	2.18143	-1.94624	-6.06913
SRR11006731	Senegal	Senegal	West and Central Africa	Senegal: PK10	1.14286	1.10714	1.14286	0.928571	1.47932	4.60792	-0.370243	7.39905	8.44372	4.88263	13.1641	11.714	-1.76158	2.55966	-2.04559	-6.26287
SRR11006732	Senegal	Senegal	West and Central Africa	Senegal: PK10	1	0.933333	1.06667	0.866667	1.57828	5.70367	-0.0225305	7.41925	8.58769	4.8254	12.4323	11.7727	-0.660198	1.58187	-1.9532	-6.09727
SRR11006733	Senegal	Senegal	West and Central Africa	Senegal: PK10	1.0625	1.25	0.75	1	2.38088	5.56477	-0.835256	8.26897	7.93648	4.60902	14.2965	10.19	-1.00604	3.4601	-13.3142	1.09553
SRR11006734	Senegal	Senegal	West and Central Africa	Senegal: PK10	0.904762	1.19048	0.761905	1.14286	1.64233	4.99961	-0.387707	7.59348	8.10519	3.76583	12.6831	11.5364	-1.84659	1.6859	-2.04263	-6.19295
SRR11006735	Senegal	Senegal	West and Central Africa	Senegal: PK10	1	1	1	1	2.21887	4.19665	-1.12209	7.41406	8.67027	5.3003	12.7996	10.4761	-0.834748	3.52439	0.379487	-3.69023
SRR11006736	Senegal	Senegal	West and Central Africa	Senegal: PK10	1.11765	1.05882	0.823529	1.23529	0.943872	4.4535	0.0781712	8.38948	9.13887	4.16667	13.0907	10.4768	-0.405052	2.22076	0.357307	-3.65873
SRR11006737	Senegal	Senegal	West and Central Africa	Senegal: PK10	1.09524	1.14286	0.714286	1.2381	2.56311	5.55934	-0.0123218	7.43124	8.4048	4.40086	13.9133	10.2183	-1.28698	3.95222	-13.9916	0.880011
SRR11006738	Senegal	Senegal	West and Central Africa	Senegal: PK10	1	1	0.625	1	2.40045	4.86952	0.0964665	8.08513	9.73086	4.11921	13.9743	9.85877	-0.292455	2.4091	-14.193	1.21076
SRR11006740	Senegal	Senegal	West and Central Africa	Senegal: PK10	1.06667	1.13333	1	1.06667	1.716	4.39281	0.478108	7.98945	8.42993	2.55715	12.5923	11.2415	0.212758	2.05319	-2.04559	-6.26287
SRR11006741	Senegal	Senegal	West and Central Africa	Senegal: PK10	1.05882	1	0.941176	1.05882	1.68301	4.41884	-0.715984	7.16669	8.90592	4.61978	13.4772	10.7321	-0.493076	2.2561	0.305201	-3.74708
SRR11006742	Senegal	Senegal	West and Central Africa	Senegal: PK10	0.894737	1.10526	0.789474	1.10526	1.43354	5.70584	-0.617062	7.63312	8.08634	2.93363	14.0615	10.0601	-1.65686	2.03067	0.276128	-3.70971
SRR11006743	Senegal	Senegal	West and Central Africa	Senegal: PK10	1.09091	1.18182	1.27273	1.18182	2.75033	5.40212	0.0695502	6.90125	7.98122	4.68032	13.5143	8.98498	-0.235917	3.09011	-13.3153	1.14102
SRR11006744	Senegal	Senegal	West and Central Africa	Senegal: PK10	1	1.15789	0.894737	1	1.84387	5.40334	-1.28905	6.76258	7.67861	4.58299	14.2285	10.4762	-1.14888	2.51857	-14.193	1.21076
SRR11006745	Senegal	Senegal	West and Central Africa	Senegal: PK10	1	1.10526	0.789474	1.15789	2.8231	4.60074	-0.69019	7.38834	8.95526	5.33309	13.2932	9.55989	-1.39168	2.72714	0.357307	-3.65873
SRR11006746	Senegal	Senegal	West and Central Africa	Senegal: PK10	0.952381	1.02381	0.809524	1.04762	2.514	4.9799	-0.674335	6.91604	9.78862	4.10915	14.1894	10.4076	-0.391202	2.29557	-2.04559	-6.26287
SRR11006747	Senegal	Senegal	West and Central Africa	Senegal: PK10	0.888889	0.944444	0.833333	1	2.81452	4.43623	-0.574992	6.88535	7.84082	3.2157	14.2571	10.9576	-0.322948	1.79989	-2.04559	-6.26287
SRR11006748	Senegal	Senegal	West and Central Africa	Senegal: PK10	1	1	0.923077	1.03846	2.20958	5.05453	-0.746006	7.5887	8.28277	4.25165	14.1497	10.1426	-0.920393	3.39092	-9.54336	2.96539
SRR11006749	Senegal	Senegal	West and Central Africa	Senegal: Ngoye	0.9375	1	0.9375	1	2.62277	5.02958	-1.53395	6.08784	11.1235	6.04896	12.8292	10.5921	-0.295216	2.45394	0.357307	-3.65873
SRR11006751	Senegal	Senegal	West and Central Africa	Senegal: Ngoye	1.57895	1.05263	0.894737	0.947368	1.69662	5.79553	-1.70215	5.62799	10.5193	5.9446	12.6065	11.5218	-1.27753	2.44574	0.426169	-3.98898
SRR11006752	Senegal	Senegal	West and Central Africa	Senegal: Ngoye	0.941176	1.17647	0.764706	1.05882	2.08968	5.77053	-1.8964	6.8782	10.7418	5.87862	13.8731	9.84772	0.0780219	3.72877	0.561827	-3.97307
SRR11006753	Senegal	Senegal	West and Central Africa	Senegal: Ngoye	1	1.0625	0.75	1.0625	3.02563	5.37281	-1.46791	5.9652	10.6779	6.36747	10.6346	5.76687	-1.60622	5.08907	-1.91835	-6.11327
SRR11006754	Senegal	Senegal	West and Central Africa	Senegal: Ngoye	1	1.13333	0.8	1.06667	2.2711	5.34248	-1.70575	5.53421	8.58163	4.89825	12.8598	10.4915	-1.18555	3.97531	0.298861	-3.57824
SRR11006755	Senegal	Senegal	West and Central Africa	Senegal: Ngoye	1	1.1	1.5	1.1	2.69925	4.57826	-1.67468	6.22125	10.6445	5.01041	11.1882	6.32138	-0.302062	4.47855	-9.1162	2.14813
SRR11006756	Senegal	Senegal	West and Central Africa	Senegal: Ngoye	1.44444	0.833333	0.833333	0.833333	2.96404	5.31427	0.0128892	6.74404	10.9718	6.13301	12.8187	10.4344	-0.271715	4.3155	-14.193	1.21076
SRR11006757	Senegal	Senegal	West and Central Africa	Senegal: Ngoye	1.45	1	0.95	1.1	3.19473	5.16776	-1.41974	5.54549	10.159	5.67765	13.5291	9.01653	0.0867512	3.80023	-2.04559	-6.26287
SRR11006758	Senegal	Senegal	West and Central Africa	Senegal: Ngoye	1	1	1.05882	1	3.18484	5.1922	-0.0448299	8.41664	10.5452	5.80164	10.1818	6.4302	-0.0348966	3.99835	-2.04559	-6.26287
SRR11006759	Senegal	Senegal	West and Central Africa	Senegal: Ngoye	1	1.11111	1	1.11111	3.07196	5.36872	-1.11732	6.59412	11.2615	6.24405	11.7161	8.71052	0.452012	6.14433	0.357307	-3.65873
SRR11006760	Senegal	Senegal	West and Central Africa	Senegal: Ngoye	1.05556	1.05556	0.944444	0.944444	1.77509	5.04373	-1.40098	7.32611	8.20565	3.4389	12.8841	10.9137	-0.824938	1.11645	-14.2387	1.15016
SRR11006762	Senegal	Senegal	West and Central Africa	Senegal: Ngoye	0.869565	1.04348	1.17391	0.782609	2.47949	4.97343	-1.65617	6.46514	10.9977	5.69806	12.7095	10.8884	-0.34137	4.38053	-14.0507	0.920353
SRR11006763	Senegal	Senegal	West and Central Africa	Senegal: Ngoye	1.25	1.25	1.03125	0.875	2.42674	4.94487	-1.60013	5.89472	11.5064	6.29984	14.558	11.081	0.41802	1.60806	0.357307	-3.65873
SRR11006765	Senegal	Senegal	West and Central Africa	Senegal: Ngoye	1.2	1	0.65	0.85	1.63232	5.66103	-1.7682	6.11479	10.129	5.71526	13.8203	11.5338	-1.14122	2.45528	0.426169	-3.98898
SRR11006766	Senegal	Senegal	West and Central Africa	Senegal: Ngoye	1.34783	1.13043	0.782609	0.956522	1.76271	5.7889	-1.25627	6.75986	9.65416	5.39865	12.8912	10.5547	-0.0319896	3.79157	0.373548	-3.97121
SRR11006767	Senegal	Senegal	West and Central Africa	Senegal: Ngoye	0.866667	1.06667	0.933333	1.13333	2.77076	4.45795	-0.804907	6.45991	8.92582	5.39496	12.8763	10.5061	-1.18135	3.94915	-9.1162	2.14813
SRR11006768	Senegal	Senegal	West and Central Africa	Senegal: Ngoye	1	1.03846	0.884615	1.11538	2.34931	5.66113	-1.40406	5.68403	8.62505	4.80872	10.5185	6.05276	-0.897158	4.31182	0.373548	-3.97121
SRR11006769	Senegal	Senegal	West and Central Africa	Senegal: Ngoye	1.36842	1.26316	1.31579	1.05263	3.08718	5.30689	-1.79292	6.10643	14.0577	7.20206	14.5109	11.2452	-0.000284792	4.08088	-2.04559	-6.26287
SRR11006770	Senegal	Senegal	West and Central Africa	Senegal: Ngoye	0.95	1.25	0.95	1.2	1.57792	4.94424	-1.39655	5.93032	10.6948	5.96332	12.1351	7.0316	-0.756051	4.25826	-1.8896	-6.08022
SRR11006771	Senegal	Senegal	West and Central Africa	Senegal: Mindin	1	1.11111	0.888889	1.22222	1.43402	5.75621	-0.554414	7.4843	8.0194	3.08182	12.3517	11.7709	-1.54514	2.12372	0.561827	-3.97307
SRR11006773	Senegal	Senegal	West and Central Africa	Senegal: Mindin	0.944444	0.833333	0.666667	1	1.16402	5.07645	-0.364498	7.49842	8.20657	4.36205	14.2989	10.7078	-2.10071	2.44958	-11.1505	1.33275
SRR11006774	Senegal	Senegal	West and Central Africa	Senegal: Mindin	1.0625	1	1	1.125	2.60312	4.73223	0.122842	6.99854	8.36532	5.41211	14.3274	10.3394	-0.465922	2.18774	-13.7773	1.20239
SRR11006775	Senegal	Senegal	West and Central Africa	Senegal: Mindin	0.954545	0.909091	1.13636	1.04545	2.37645	5.31112	0.125361	7.35227	8.15742	3.00268	14.0456	9.97635	-1.1625	3.95759	-2.04559	-6.26287
SRR11006776	Senegal	Senegal	West and Central Africa	Senegal: Mindin	1	1.03125	1.3125	0.9375	2.09919	5.35358	-1.27095	6.9194	8.35467	4.17295	14.2315	10.4252	-0.48012	2.11546	0.357307	-3.65873
SRR11006777	Senegal	Senegal	West and Central Africa	Senegal: Mindin	1.06667	1.26667	1.13333	1.13333	1.34643	5.29403	-1.31365	6.63681	9.91929	4.19741	13.2773	7.15502	-2.01375	1.89901	-14.381	1.16549
SRR11006778	Senegal	Senegal	West and Central Africa	Senegal: Mindin	1.0625	1.0625	0.8125	1.0625	0.790559	4.55446	-0.928603	7.09422	7.98082	3.10545	13.7562	11.4352	-1.52708	2.8741	-13.6228	0.711594
SRR11006779	Senegal	Senegal	West and Central Africa	Senegal: Mindin	1	1.09524	0.952381	1.09524	2.45941	4.15786	-0.400046	7.5868	9.22979	4.77322	13.6327	11.3772	-0.850962	4.12893	-14.193	1.21076
SRR11006780	Senegal	Senegal	West and Central Africa	Senegal: Mindin	1.05882	1.05882	1.05882	1.11765	2.17648	4.7107	0.665046	5.78446	9.18141	4.77875	13.6221	10.0399	0.323911	1.85513	-2.04559	-6.26287
SRR11006781	Senegal	Senegal	West and Central Africa	Senegal: Mindin	1.11765	1.17647	1.11765	1.05882	2.05622	3.97481	-0.537059	8.22774	10.7577	5.54176	12.785	10.9753	-0.204666	1.56811	-1.94947	-6.02884
SRR11006782	Senegal	Senegal	West and Central Africa	Senegal: Mindin	0.809524	1	1	1.04762	1.84326	4.21307	-0.687712	6.88322	8.38202	5.34946	13.724	11.8237	-2.00801	1.96706	-2.04559	-6.26287
SRR11006784	Senegal	Senegal	West and Central Africa	Senegal: Mindin	0.875	0.9375	0.9375	0.8125	1.48563	4.98798	0.0643814	7.04605	7.9902	4.86767	14.3882	10.8115	-1.43912	1.75201	-14.2387	1.15016
SRR11006785	Senegal	Senegal	West and Central Africa	Senegal: Mindin	0.866667	1.06667	1.06667	0.9	1.4326	4.67964	0.120639	7.47257	7.88715	3.85575	13.6312	10.3595	-1.18941	1.94037	-13.682	0.628869
SRR11006863	Uganda	Uganda	West and Central Africa	Uganda: Kichwamba	1.10526	1.10526	0.684211	1.05263	3.78665	3.86884	0.988655	6.55919	10.0772	3.04386	10.7346	10.1977	-2.00615	4.79281	-9.34408	2.57315
SRR11006864	Uganda	Uganda	West and Central Africa	Uganda: Kichwamba	1	1.02941	0.882353	1.17647	3.8079	3.9057	0.880657	6.47943	10.0613	3.09495	12.3457	11.6753	-1.98926	4.76483	-9.34408	2.57315
SRR11006865	Uganda	Uganda	West and Central Africa	Uganda: Kichwamba	1	1.1875	0.9375	1.125	3.81884	3.82932	0.976107	6.55071	10.0974	3.0237	10.7502	10.224	-1.99902	4.72597	-9.34408	2.57315
SRR11006866	Uganda	Uganda	West and Central Africa	Uganda: Kichwamba	0.866667	1.03333	0.933333	0.733333	3.78467	3.86743	0.961545	6.58775	10.0503	3.05106	10.7444	10.1551	-1.9929	3.55809	-9.34408	2.57315
SRR11006868	Uganda	Uganda	West and Central Africa	Uganda: Kichwamba	1	1.18519	0.703704	1.03704	3.78259	3.87454	0.837854	6.66425	10.0791	3.03521	12.3246	11.6882	-1.97075	2.90273	-9.34408	2.57315
SRR11006869	Uganda	Uganda	West and Central Africa	Uganda: Entebbe	1	1.1875	0.75	0.875	2.50065	4.93532	0.146025	6.75103	7.62466	4.21717	14.2317	10.8665	-0.632965	3.65208	-12.6809	0.673918
SRR11006870	Uganda	Uganda	West and Central Africa	Uganda: Entebbe	1	0.882353	0.941176	1.05882	1.98802	4.27785	-0.369909	6.72446	9.35771	4.22875	13.9963	11.7677	-0.824332	1.54741	-9.84387	1.41509
SRR11006871	Uganda	Uganda	West and Central Africa	Uganda: Entebbe	0.933333	1	1.33333	0.866667	2.79229	4.51306	-0.551036	7.96187	9.32057	4.15964	13.3925	9.43723	-0.707881	2.16631	-9.20388	2.03396
SRR11006872	Uganda	Uganda	West and Central Africa	Uganda: Entebbe	0.928571	0.928571	0.928571	0.75	1.5245	4.6721	0.389724	6.90956	7.67228	4.47594	12.769	11.2346	0.227088	1.98102	-9.33773	3.13565
SRR11006873	Uganda	Uganda	West and Central Africa	Uganda: Entebbe	1.08	0.96	0.88	0.8	2.60186	4.42709	0.136321	6.90055	9.27519	4.10855	14.0726	8.97639	-0.779364	2.22077	-12.9078	0.956899
SRR11006874	Uganda	Uganda	West and Central Africa	Uganda: Entebbe	1	1.13043	1.13043	0.913043	2.42843	4.96457	-0.203728	7.1114	7.60082	4.18023	13.5032	8.87293	0.3222	1.88079	-9.83766	1.38359
SRR11006875	Uganda	Uganda	West and Central Africa	Uganda: Entebbe	0.863636	1.13636	0.727273	1	1.48561	3.91595	-0.682597	8.36516	7.85128	3.20961	13.5219	10.397	-0.108029	2.22418	-13.2361	1.08178
SRR11006877	Uganda	Uganda	West and Central Africa	Uganda: Entebbe	0.916667	0.875	0.75	0.833333	1.72471	3.80179	-0.645365	8.35812	7.53267	5.09676	13.9747	11.7664	-0.16543	1.57956	-12.8056	0.900466
SRR11006879	Uganda	Uganda	West and Central Africa	Uganda: Entebbe	1	0.944444	0.611111	1	1.74717	3.81689	-0.615079	8.2092	7.52073	5.10521	13.9467	11.7901	-0.288392	1.39515	-12.9915	0.9338
SRR11006880	Uganda	Uganda	West and Central Africa	Uganda: Entebbe	1.04167	0.791667	0.875	0.958333	1.72199	3.91952	-0.648103	8.33282	7.54301	5.10533	13.9822	11.6427	-0.0758465	1.71653	-13.0827	0.469874
SRR11006881	Uganda	Uganda	West and Central Africa	Uganda: Entebbe	1	0.888889	0.722222	0.888889	1.01979	4.36211	0.10908	6.27856	8.29385	2.62691	13.0795	11.003	-0.973313	1.53831	-11.6933	1.82696
SRR11006882	Uganda	Uganda	West and Central Africa	Uganda: Karenga	0.952381	1.07143	0.571429	0.904762	0.859318	5.36288	-0.605803	8.44488	8.28036	2.68324	14.1023	9.3263	-1.60117	2.03002	0.357307	-3.65873
SRR11006883	Uganda	Uganda	West and Central Africa	Uganda: Karenga	1.06667	1.13333	0.733333	1.06667	1.92606	4.12216	-0.637288	7.57643	11.5601	3.72462	12.5049	9.97015	-1.93833	2.77031	0.379487	-3.69023
SRR11006884	Uganda	Uganda	West and Central Africa	Uganda: Karenga	0.95	1.1	1.05	1.05	1.0997	5.33768	-0.525742	8.41083	8.1574	4.48213	13.8134	10.1354	-1.5754	1.97806	0.357307	-3.65873
SRR11006907	Uganda	Uganda	West and Central Africa	Uganda: Kichwamba	1	0.958333	0.875	1	2.74598	4.0123	-1.12663	5.97353	8.58592	5.32279	9.23403	8.75914	-1.81215	3.25492	-8.13532	-0.540353
SRR11006908	Uganda	Uganda	West and Central Africa	Uganda: Kichwamba	0.944444	0.944444	1.08333	1	2.7898	3.98008	-1.28766	5.98173	8.66141	5.49064	10.3272	8.88607	-1.82308	3.20954	-8.13532	-0.540353
SRR11006910	Uganda	Uganda	West and Central Africa	Uganda: Kichwamba	0.842105	1.05263	0.947368	0.947368	3.39614	4.40075	3.52903	-0.447125	10.3068	3.17431	9.17872	8.63487	-0.276685	1.22084	-8.72418	-0.0808611
SRR11006912	Uganda	Uganda	West and Central Africa	Uganda: Kichwamba	0.9375	0.875	1.125	0.9375	3.35137	4.43609	0.748052	6.02683	10.5967	3.20217	13.1955	9.61	0.288483	1.45127	-8.7482	-0.0174149
SRR11006913	Uganda	Uganda	West and Central Africa	Uganda: Kichwamba	1	0.954545	0.772727	0.954545	3.39089	4.43923	0.65197	7.3638	10.705	2.92342	12.1307	10.1439	-0.774956	1.35708	-8.75464	-0.0293991
SRR11006914	Uganda	Uganda	West and Central Africa	Uganda: Bundibugyo	0.9375	1.0625	1.25	0.875	1.44855	3.83512	0.791185	6.30939	8.53577	3.38447	13.8009	11.4397	0.325397	1.53593	-14.193	1.21076
SRR11006915	Uganda	Uganda	West and Central Africa	Uganda: Bundibugyo	1.10526	1.26316	1	1.13158	0.656257	5.16706	0.340654	7.03472	7.58014	3.14795	13.5383	8.85325	-1.95746	1.39061	-13.6127	0.689816
SRR11006916	Uganda	Uganda	West and Central Africa	Uganda: Bundibugyo	1	1	0.95	0.85	1.94778	3.74198	0.108219	6.08326	9.19978	3.61579	13.6899	11.9121	0.0822574	1.43331	-9.67449	1.5509
SRR11006917	Uganda	Uganda	West and Central Africa	Uganda: Bundibugyo	1.04348	1.08696	0.869565	1.13043	1.36134	3.83049	0.76734	6.57787	7.96119	3.19066	13.5456	11.8298	-0.500697	1.47264	-13.6629	1.10763
SRR11006918	Uganda	Uganda	West and Central Africa	Uganda: Bundibugyo	1	0.947368	0.894737	0.842105	0.702487	5.27185	0.366711	7.09112	7.65277	3.27255	13.4516	11.8693	-1.91787	1.43582	-13.1492	0.915824
SRR11006919	Uganda	Uganda	West and Central Africa	Uganda: Bundibugyo	1	0.9	1.05	1	1.09195	4.11321	-0.840122	7.55125	8.17822	2.64084	14.144	11.0285	-0.914471	1.89322	0.323178	-3.56492
SRR11006920	Uganda	Uganda	West and Central Africa	Uganda: Bundibugyo	0.9	1.15	0.5	1.175	1.13971	4.03201	-0.20967	7.48585	8.06981	2.69963	13.548	11.519	-1.59487	5.16621	0.323178	-3.56492
SRR11006921	Uganda	Uganda	West and Central Africa	Uganda: Bundibugyo	1.13043	1.04348	0.826087	0.934783	0.785856	5.23632	0.312815	7.07505	7.59529	3.22645	13.461	8.87649	-2.13313	1.8144	-13.6127	0.689816
SRR11006923	Uganda	Uganda	West and Central Africa	Uganda: Bundibugyo	0.95	1.1	0.85	0.9	0.684993	5.12967	0.226686	6.98522	7.61171	3.12441	13.5276	8.93352	-2.06923	1.69834	-13.4213	0.953683
SRR11006924	Uganda	Uganda	West and Central Africa	Uganda: Bundibugyo	1	1	0.789474	1.10526	2.04419	3.79311	0.364181	7.24026	9.18156	4.25154	12.4946	11.0542	-0.0987607	1.14415	-13.8882	1.15977
SRR11006925	Uganda	Uganda	West and Central Africa	Uganda: Bundibugyo	1.05263	0.894737	0.921053	0.789474	2.04252	3.78436	0.329086	7.23602	9.20424	4.14957	13.4032	11.8603	-0.0765564	1.14927	-13.3443	0.709812
SRR11006926	Uganda	Uganda	West and Central Africa	Uganda: Bundibugyo	0.954545	1	0.863636	0.886364	1.99254	3.83629	0.341185	7.20458	9.08793	4.46373	13.4132	11.8193	-0.0519	1.15772	-13.8882	1.15977
SRR11006927	Uganda	Uganda	West and Central Africa	Uganda: Bundibugyo	1.04762	1.14286	1.04762	0.904762	1.76276	3.9737	0.822177	6.37849	8.63679	3.53103	13.5192	11.8523	0.222128	1.4884	-14.193	1.21076
SRR11006928	Uganda	Uganda	West and Central Africa	Uganda: Bundibugyo	0.944444	0.888889	0.833333	1	1.94376	3.74448	0.274243	6.1812	9.13	3.60055	13.6617	11.7643	0.0756245	1.37975	-9.69288	1.58239
SRR11006686	Kenya	West Kenya	West and Central Africa	Kenya: Kakamega	1	1.04762	1.09524	0.809524	3.00505	4.51443	0.133588	7.93347	8.17978	5.16787	13.3452	11.7463	-1.50573	3.25386	-10.5733	1.58182
SRR11006687	Kenya	West Kenya	West and Central Africa	Kenya: Kakamega	1	1.16667	0.944444	0.944444	2.97651	4.49978	-0.0560662	8.1184	8.19911	5.17194	13.4162	11.7021	-1.47244	3.46998	-10.5733	1.58182
SRR11006689	Kenya	West Kenya	West and Central Africa	Kenya: Kakamega	0.952381	1.09524	0.97619	1	2.93581	4.30467	0.435082	6.20083	9.56644	4.94796	14.0141	11.2282	-0.895833	3.672	-10.2812	2.11589
SRR11006690	Kenya	West Kenya	West and Central Africa	Kenya: Kakamega	1.06667	1	1	0.866667	2.26156	5.3617	0.579635	7.68372	10.4756	3.36674	13.8195	11.1713	-1.83966	1.36522	-11.6723	0.992433
SRR11006691	Kenya	West Kenya	West and Central Africa	Kenya: Kakamega	1.06667	1.26667	1	1.06667	3.63234	4.83429	0.34138	7.1265	8.87382	2.67565	13.2704	9.52525	-1.70718	5.25984	-10.5733	1.58182
SRR11006692	Kenya	West Kenya	West and Central Africa	Kenya: Kakamega	1	1.2	0.933333	1.06667	2.45322	5.11967	-0.239086	6.85236	10.953	5.91146	13.7663	11.2615	0.246397	1.75359	-11.2047	0.0126614
SRR11006694	Kenya	West Kenya	West and Central Africa	Kenya: Kakamega	1.05263	1.10526	1	1.21053	3.64561	4.82465	0.352438	7.11452	8.19572	3.02793	13.9392	9.27886	-1.61711	5.25717	-10.5733	1.58182
SRR11006695	Kenya	West Kenya	West and Central Africa	Kenya: Kakamega	1.04762	0.857143	0.666667	1	2.96709	4.10689	-0.525212	6.79795	9.70329	4.79962	10.9858	9.12871	-1.90226	3.63951	-10.2812	2.11589
SRR11006696	Kenya	West Kenya	West and Central Africa	Kenya: Kakamega	1.07143	1.07143	1.07143	0.928571	2.45494	5.09951	0.0497518	6.98654	7.96161	4.17311	13.9995	9.09687	0.127386	2.2286	-14.193	1.21076
SRR11006698	Kenya	West Kenya	West and Central Africa	Kenya: Kakamega	1	1.11765	0.941176	0.941176	2.68539	3.88174	0.140432	6.89545	9.12401	3.45676	12.941	11.2733	-1.92719	3.1853	-10.204	2.29922
SRR11006699	Kenya	West Kenya	West and Central Africa	Kenya: Kakamega	0.947368	0.947368	0.842105	0.842105	2.37565	3.81663	0.406273	6.42184	8.15235	5.30572	9.97413	8.65027	-1.37256	2.36149	-10.174	2.54684
SRR11006700	Kenya	West Kenya	West and Central Africa	Kenya: Kakamega	1	1.2	0.85	0.9	2.4576	3.84254	0.418396	6.49514	8.05419	5.27114	13.7831	9.61819	-1.39524	2.34307	-10.174	2.54684
SRR11006701	Kenya	West Kenya	West and Central Africa	Kenya: Kakamega	1.11111	1.16667	0.888889	0.777778	2.73835	4.44853	0.364341	6.73675	9.35235	4.11238	11.063	8.54063	-0.762989	3.16959	-9.63913	2.08534
SRR11006702	Kenya	West Kenya	West and Central Africa	Kenya: Kakamega	1	1	0.8125	1.0625	1.01777	4.27394	-0.0505324	6.49404	8.18622	2.64428	13.8886	11.6387	-0.250098	2.36941	-10.5733	1.58182
SRR11006703	Kenya	West Kenya	West and Central Africa	Kenya: Kakamega	0.933333	1.06667	0.733333	0.8	2.25105	4.43738	-0.419757	6.30219	9.59134	3.98865	12.4978	10.6457	-0.0323061	2.27347	-9.63913	2.08534
SRR11006706	Kenya	West Kenya	West and Central Africa	Kenya: Kakamega	1	0.954545	0.909091	1.09091	3.09074	4.47774	0.165969	7.82244	9.28708	4.52501	12.3569	9.73478	-1.45452	3.97138	-9.63913	2.08534
SRR11006887	Kenya	West Kenya	West and Central Africa	Kenya: Virhembe	1	1.05556	0.833333	1.11111	0.97018	4.4208	0.0624677	7.21915	9.56565	4.91953	13.509	10.5108	0.0645641	1.98224	-9.49377	2.43056
SRR11006888	Kenya	West Kenya	West and Central Africa	Kenya: Virhembe	1	1.16667	0.611111	1.05556	0.57729	5.43664	0.39418	6.79536	11.6266	3.98584	13.344	8.74087	-1.41612	1.90578	-10.4914	2.22105
SRR11006890	Kenya	West Kenya	West and Central Africa	Kenya: Virhembe	1.07692	1.34615	0.769231	0.846154	3.1126	3.93033	0.617398	7.82729	10.4401	4.05593	12.4243	10.6063	0.232232	1.45119	-9.49377	2.43056
SRR11006891	Kenya	West Kenya	West and Central Africa	Kenya: Virhembe	1	0.833333	0.666667	1	3.13688	3.9389	0.655576	7.67956	10.4295	4.03289	12.39	10.5977	-0.392945	2.99668	-9.49377	2.43056
SRR11006892	Kenya	West Kenya	West and Central Africa	Kenya: Virhembe	0.956522	1	0.826087	1	3.12493	3.93605	0.691082	7.66634	10.4646	4.01817	12.4309	10.158	-0.725264	2.66527	-9.49377	2.43056
SRR11006893	Kenya	West Kenya	West and Central Africa	Kenya: Virhembe	1.05263	0.947368	0.789474	1	3.10294	4.02446	0.682027	7.61343	9.16896	3.39945	12.4167	10.1452	-0.675157	3.17557	-9.49377	2.43056
SRR11006894	Kenya	West Kenya	West and Central Africa	Kenya: Virhembe	1.0625	1.1875	0.75	1	3.69373	4.77707	-0.0605133	6.07356	9.68376	3.0231	14.0492	8.9581	-2.12133	5.50135	-14.3497	0.921247
SRR11006895	Kenya	West Kenya	West and Central Africa	Kenya: Virhembe	1	1.06667	0.8	0.866667	3.68514	4.76356	-0.00329359	6.08495	9.3881	3.73904	14.0773	9.15015	-2.06255	5.34481	-14.3497	0.921247
SRR11006896	Kenya	West Kenya	West and Central Africa	Kenya: Virhembe	1.05263	1.10526	0.842105	0.894737	3.67699	4.80815	-0.0840403	6.05509	9.68271	2.99923	14.0702	9.1288	-2.03411	5.30842	-14.3497	0.921247
SRR11006897	Kenya	West Kenya	West and Central Africa	Kenya: Virhembe	1	1.08333	0.75	0.666667	3.7023	4.77433	-0.00379248	6.05647	9.69012	2.98717	14.1402	8.99729	-2.0388	5.3149	-14.3497	0.921247
SRR11006898	Kenya	West Kenya	West and Central Africa	Kenya: Virhembe	1	1.125	0.75	1	1.57769	4.47525	0.0526724	7.03761	9.80867	4.55776	12.6831	10.6674	0.134411	3.24623	-14.3289	1.13726
SRR11006899	Kenya	West Kenya	West and Central Africa	Kenya: Virhembe	1.0625	1.0625	0.6875	1.03125	2.56174	5.53361	0.541332	7.53591	8.50604	3.39523	14.3094	10.3464	-0.699426	3.18543	-14.193	1.21076
SRR11006901	Kenya	West Kenya	West and Central Africa	Kenya: Virhembe	1.06667	0.933333	0.733333	1	0.680755	5.33448	0.54407	6.19399	11.205	3.45525	11.1533	9.0754	-1.94167	2.03482	0.356124	-3.90966
SRR11006902	Kenya	West Kenya	West and Central Africa	Kenya: Virhembe	1	1	0.823529	1	3.13146	3.95325	0.679204	7.57638	10.4537	4.02553	12.3569	10.6184	-0.670553	3.20994	-9.49377	2.43056
SRR11006903	Kenya	West Kenya	West and Central Africa	Kenya: Virhembe	1	1.17647	1.23529	1.17647	1.68668	5.19746	-1.14084	6.19719	8.51083	4.17799	13.7743	11.4315	0.12288	3.23351	-10.0085	1.23848
SRR11006904	Kenya	West Kenya	West and Central Africa	Kenya: Virhembe	0.9375	1	1.125	1.125	2.99298	4.66085	0.11769	6.36908	9.26695	3.53795	13.2909	8.86676	-1.34583	2.98321	-8.96247	3.06132
SRR11006905	Kenya	West Kenya	West and Central Africa	Kenya: Virhembe	0.944444	0.777778	0.944444	0.944444	3.16854	3.91855	-0.769628	7.48211	10.6651	3.83393	12.5485	11.2899	-0.403914	3.65333	-8.96247	3.06132
SRR11006906	Kenya	West Kenya	West and Central Africa	Kenya: Virhembe	1	1	1.11111	1.27778	2.93702	4.68484	0.317612	7.0993	9.03954	4.36249	13.4501	9.52912	-1.65893	5.15085	-13.7232	0.578501

## Sheet: Table S2
Table S5, identified sources of resistance phenotype data for some samples in the study
Samples	Country of Origin	Insecticide Status	Reference
Bora-Bora	French Polynesia	Susceptible	https://parasitesandvectors.biomedcentral.com/articles/10.1186/s13071-019-3472-1
Nakhon Sawan (Nakh-R)	Thailand	Resistant to deltamethrin and temephos	https://www.ncbi.nlm.nih.gov/pmc/articles/PMC3961196/ https://www.ncbi.nlm.nih.gov/pmc/articles/PMC4561493/
Thai-Mex (transgenic line)	Thailand x Mexico	Unknown	https://www.ncbi.nlm.nih.gov/pmc/articles/PMC9630976/
BRA-PAK (transgenic line)	Brazil x Pakistan	Unknown	https://www.ncbi.nlm.nih.gov/pmc/articles/PMC9630976/ https://www.ncbi.nlm.nih.gov/pmc/articles/PMC9009520/
Liverpool-RED recombinant	West Africa	Unknown	https://www.ncbi.nlm.nih.gov/pmc/articles/PMC9630976/
Liverpool	West Africa	Reference (Susceptible)	https://www.ncbi.nlm.nih.gov/pmc/articles/PMC9630976/ https://www.tandfonline.com/doi/abs/10.1080/00034983.1962.11686134 https://www.science.org/doi/10.1126/sciadv.abq7345

## Sheet: Table S3
Table S2, phenotype data on insecticide resistance based on IR Mapper
	Country	Locality	Latitude	Longitude	Mosquito_collection_period	Mosquito_collection_Year_start	Mosquito_collection_year_end	Vector_species	Vector_developmental_stage	IR_Test_Method	Chemical_class	Chemical_type	Insecticide_dosage	units	IRAC_MoA	IRAC_MoA_Code	IR_Test_NumExposed	Resistance_Ratio	IR_Test_mortality	Resistance_status	R_Code	Synergist_Type	Synergist_dosage	Synergist_Test_mortality	IR_Mechanism_Name	Mutation_frequency	IR_Mechanism_Status	IR_Mechanism_Status_Code	Reference_Type	Reference_Name	URL	resistance_sum
1	Mexico	Iguala	18.3448	-99.5397	October 2009-January 2010	2009	2010	Aedes aegypti	Adults	WHO tube assay	Pyrethroids	Permethrin	0.816		Sodium channel modulators	3A	1147	NA	12.3	Confirmed resistance	R	NA	NA	NA	NA	NA	NA	NA	Published article	Aponte et al 2013	http://www.sciencedirect.com/science/article/pii/S0048357513001314	Resistant
2	Mexico	Acapulco	16.8531	-99.8236	October 2009-January 2010	2009	2010	Aedes aegypti	Adults	WHO tube assay	Pyrethroids	Permethrin	0.816		Sodium channel modulators	3A	1135	NA	9.8	Confirmed resistance	R	NA	NA	NA	NA	NA	NA	NA	Published article	Aponte et al 2013	http://www.sciencedirect.com/science/article/pii/S0048357513001314	Resistant
3	Mexico	Chilpancingo	17.5515	-99.5006	October 2009-January 2010	2009	2010	Aedes aegypti	Adults	WHO tube assay	Pyrethroids	Permethrin	0.816		Sodium channel modulators	3A	517	NA	14.2	Confirmed resistance	R	NA	NA	NA	NA	NA	NA	NA	Published article	Aponte et al 2013	http://www.sciencedirect.com/science/article/pii/S0048357513001314	Resistant
4	Mexico	Zihuatanejo	17.5515	-99.5006	October 2009-January 2010	2009	2010	Aedes aegypti	Adults	WHO tube assay	Pyrethroids	Permethrin	0.816		Sodium channel modulators	3A	11225	NA	11.4	Confirmed resistance	R	NA	NA	NA	NA	NA	NA	NA	Published article	Aponte et al 2013	http://www.sciencedirect.com/science/article/pii/S0048357513001314	Resistant
5	Mexico	Tlapa	17.5484	-98.5666	October 2009-January 2010	2009	2010	Aedes aegypti	Adults	WHO tube assay	Pyrethroids	Permethrin	0.816		Sodium channel modulators	3A	412	NA	15.7	Confirmed resistance	R	NA	NA	NA	NA	NA	NA	NA	Published article	Aponte et al 2013	http://www.sciencedirect.com/science/article/pii/S0048357513001314	Resistant
6	Mexico	Tecpan de Galeana	17.2195	-100.63	October 2009-January 2010	2009	2010	Aedes aegypti	Adults	WHO tube assay	Pyrethroids	Permethrin	0.816		Sodium channel modulators	3A	318	NA	14.5	Confirmed resistance	R	NA	NA	NA	NA	NA	NA	NA	Published article	Aponte et al 2013	http://www.sciencedirect.com/science/article/pii/S0048357513001314	Resistant
7	Mexico	Iguala	18.3448	-99.5397	October 2009-January 2010	2009	2010	Aedes aegypti	Adults	WHO tube assay	Pyrethroids	Deltamethrin	3.40E-02		Sodium channel modulators	3A	1853	NA	20.2	Confirmed resistance	R	NA	NA	NA	NA	NA	NA	NA	Published article	Aponte et al 2013	http://www.sciencedirect.com/science/article/pii/S0048357513001314	Resistant
8	Mexico	Acapulco	16.8531	-99.8236	October 2009-January 2010	2009	2010	Aedes aegypti	Adults	WHO tube assay	Pyrethroids	Deltamethrin	3.40E-02		Sodium channel modulators	3A	823	NA	8.7	Confirmed resistance	R	NA	NA	NA	NA	NA	NA	NA	Published article	Aponte et al 2013	http://www.sciencedirect.com/science/article/pii/S0048357513001314	Resistant
9	Mexico	Chilpancingo	17.5515	-99.5006	October 2009-January 2010	2009	2010	Aedes aegypti	Adults	WHO tube assay	Pyrethroids	Deltamethrin	3.40E-02		Sodium channel modulators	3A	309	NA	13	Confirmed resistance	R	NA	NA	NA	NA	NA	NA	NA	Published article	Aponte et al 2013	http://www.sciencedirect.com/science/article/pii/S0048357513001314	Resistant
10	Mexico	Zihuatanejo	17.5515	-99.5006	October 2009-January 2010	2009	2010	Aedes aegypti	Adults	WHO tube assay	Pyrethroids	Deltamethrin	3.40E-02		Sodium channel modulators	3A	1025	NA	22.2	Confirmed resistance	R	NA	NA	NA	NA	NA	NA	NA	Published article	Aponte et al 2013	http://www.sciencedirect.com/science/article/pii/S0048357513001314	Resistant
11	Mexico	Tlapa	17.5484	-98.5666	October 2009-January 2010	2009	2010	Aedes aegypti	Adults	WHO tube assay	Pyrethroids	Deltamethrin	3.40E-02		Sodium channel modulators	3A	402	NA	45.2	Confirmed resistance	R	NA	NA	NA	NA	NA	NA	NA	Published article	Aponte et al 2013	http://www.sciencedirect.com/science/article/pii/S0048357513001314	Resistant
12	Mexico	Tecpan de Galeana	17.2195	-100.63	October 2009-January 2010	2009	2010	Aedes aegypti	Adults	WHO tube assay	Pyrethroids	Deltamethrin	3.40E-02		Sodium channel modulators	3A	312	NA	28.3	Confirmed resistance	R	NA	NA	NA	NA	NA	NA	NA	Published article	Aponte et al 2013	http://www.sciencedirect.com/science/article/pii/S0048357513001314	Resistant
13	Mexico	Iguala	18.3448	-99.5397	October 2009-January 2010	2009	2010	Aedes aegypti	Adults	WHO tube assay	Organochlorines	DDT	4		Sodium channel modulators	3B	900	NA	9.5	Confirmed resistance	R	NA	NA	NA	NA	NA	NA	NA	Published article	Aponte et al 2013	http://www.sciencedirect.com/science/article/pii/S0048357513001314	Resistant
14	Mexico	Acapulco	16.8531	-99.8236	October 2009-January 2010	2009	2010	Aedes aegypti	Adults	WHO tube assay	Organochlorines	DDT	4		Sodium channel modulators	3B	300	NA	2	Confirmed resistance	R	NA	NA	NA	NA	NA	NA	NA	Published article	Aponte et al 2013	http://www.sciencedirect.com/science/article/pii/S0048357513001314	Resistant
15	Mexico	Chilpancingo	17.5515	-99.5006	October 2009-January 2010	2009	2010	Aedes aegypti	Adults	WHO tube assay	Organochlorines	DDT	4		Sodium channel modulators	3B	200	NA	15	Confirmed resistance	R	NA	NA	NA	NA	NA	NA	NA	Published article	Aponte et al 2013	http://www.sciencedirect.com/science/article/pii/S0048357513001314	Resistant
16	Mexico	Zihuatanejo	17.5515	-99.5006	October 2009-January 2010	2009	2010	Aedes aegypti	Adults	WHO tube assay	Organochlorines	DDT	4		Sodium channel modulators	3B	400	NA	0	Confirmed resistance	R	NA	NA	NA	NA	NA	NA	NA	Published article	Aponte et al 2013	http://www.sciencedirect.com/science/article/pii/S0048357513001314	Resistant
17	Mexico	Tecpan de Galeana	17.2195	-100.63	October 2009-January 2010	2009	2010	Aedes aegypti	Adults	WHO tube assay	Organochlorines	DDT	4		Sodium channel modulators	3B	200	NA	0	Confirmed resistance	R	NA	NA	NA	NA	NA	NA	NA	Published article	Aponte et al 2013	http://www.sciencedirect.com/science/article/pii/S0048357513001314	Resistant
18	Nigeria	Badagry	6.45	3.21667	July-September 2011	2011	2011	Aedes aegypti	Adults	WHO tube assay	Pyrethroids	Deltamethrin	0.05		Sodium channel modulators	3A	80	NA	100	Susceptibility	S	NA	NA	NA	NA	NA	NA	NA	Published article	Ayorinde et al. 2015	http://jinsectscience.oxfordjournals.org/content/15/1/75	Susceptible
19	Nigeria	Ikorodu	6.61667	3.88333	July-September 2011	2011	2011	Aedes aegypti	Adults	WHO tube assay	Pyrethroids	Deltamethrin	0.05		Sodium channel modulators	3A	80	NA	98.7	Susceptibility	S	NA	NA	NA	NA	NA	NA	NA	Published article	Ayorinde et al. 2015	http://jinsectscience.oxfordjournals.org/content/15/1/75	Susceptible
20	Nigeria	Ebute Metta	6.8	3.63333	July-September 2011	2011	2011	Aedes aegypti	Adults	WHO tube assay	Pyrethroids	Deltamethrin	0.05		Sodium channel modulators	3A	80	NA	95.8	Possible resistance	PR	NA	NA	NA	NA	NA	NA	NA	Published article	Ayorinde et al. 2015	http://jinsectscience.oxfordjournals.org/content/15/1/75	Possible Resistance
21	Nigeria	Badagry	6.45	3.21667	July-September 2012	2012	2012	Aedes aegypti	Adults	WHO tube assay	Pyrethroids	Deltamethrin	0.05		Sodium channel modulators	3A	100	NA	100	Susceptibility	S	NA	NA	NA	NA	NA	NA	NA	Published article	Ayorinde et al. 2015	http://jinsectscience.oxfordjournals.org/content/15/1/75	Susceptible
22	Nigeria	Ikorodu	6.61667	3.88333	July-September 2012	2012	2012	Aedes aegypti	Adults	WHO tube assay	Pyrethroids	Deltamethrin	0.05		Sodium channel modulators	3A	100	NA	100	Susceptibility	S	NA	NA	NA	NA	NA	NA	NA	Published article	Ayorinde et al. 2015	http://jinsectscience.oxfordjournals.org/content/15/1/75	Susceptible
23	Nigeria	Ebute Metta	6.8	3.63333	July-September 2012	2012	2012	Aedes aegypti	Adults	WHO tube assay	Pyrethroids	Deltamethrin	0.05		Sodium channel modulators	3A	100	NA	91.7	Possible resistance	PR	NA	NA	NA	NA	NA	NA	NA	Published article	Ayorinde et al. 2015	http://jinsectscience.oxfordjournals.org/content/15/1/75	Possible Resistance
24	Nigeria	Badagry	6.45	3.21667	July-September 2012	2012	2012	Aedes aegypti	Adults	WHO tube assay	Pyrethroids	Permethrin	0.75		Sodium channel modulators	3A	80	NA	100	Susceptibility	S	NA	NA	NA	NA	NA	NA	NA	Published article	Ayorinde et al. 2015	http://jinsectscience.oxfordjournals.org/content/15/1/75	Susceptible
25	Nigeria	Ikorodu	6.61667	3.88333	July-September 2012	2012	2012	Aedes aegypti	Adults	WHO tube assay	Pyrethroids	Permethrin	0.75		Sodium channel modulators	3A	80	NA	100	Susceptibility	S	NA	NA	NA	NA	NA	NA	NA	Published article	Ayorinde et al. 2015	http://jinsectscience.oxfordjournals.org/content/15/1/75	Susceptible
26	Nigeria	Ebute Metta	6.8	3.63333	July-September 2012	2012	2012	Aedes aegypti	Adults	WHO tube assay	Pyrethroids	Permethrin	0.75		Sodium channel modulators	3A	80	NA	100	Susceptibility	S	NA	NA	NA	NA	NA	NA	NA	Published article	Ayorinde et al. 2015	http://jinsectscience.oxfordjournals.org/content/15/1/75	Susceptible
27	Nigeria	Badagry	6.45	3.21667	July-September 2011	2011	2011	Aedes aegypti	Adults	WHO tube assay	Organochlorines	DDT	4		Sodium channel modulators	3B	80	NA	81.44	Confirmed resistance	R	NA	NA	NA	NA	NA	NA	NA	Published article	Ayorinde et al. 2015	http://jinsectscience.oxfordjournals.org/content/15/1/75	Resistant
28	Nigeria	Ikorodu	6.61667	3.88333	July-September 2011	2011	2011	Aedes aegypti	Adults	WHO tube assay	Organochlorines	DDT	4		Sodium channel modulators	3B	80	NA	83.75	Confirmed resistance	R	NA	NA	NA	NA	NA	NA	NA	Published article	Ayorinde et al. 2015	http://jinsectscience.oxfordjournals.org/content/15/1/75	Resistant
29	Nigeria	Ebute Metta	6.8	3.63333	July-September 2011	2011	2011	Aedes aegypti	Adults	WHO tube assay	Organochlorines	DDT	4		Sodium channel modulators	3B	80	NA	65.5	Confirmed resistance	R	NA	NA	NA	NA	NA	NA	NA	Published article	Ayorinde et al. 2015	http://jinsectscience.oxfordjournals.org/content/15/1/75	Resistant
30	Nigeria	Badagry	6.45	3.21667	July-September 2012	2012	2012	Aedes aegypti	Adults	WHO tube assay	Organochlorines	DDT	4		Sodium channel modulators	3B	100	NA	54	Confirmed resistance	R	NA	NA	NA	NA	NA	NA	NA	Published article	Ayorinde et al. 2015	http://jinsectscience.oxfordjournals.org/content/15/1/75	Resistant
31	Nigeria	Ikorodu	6.61667	3.88333	July-September 2012	2012	2012	Aedes aegypti	Adults	WHO tube assay	Organochlorines	DDT	4		Sodium channel modulators	3B	100	NA	85.1	Confirmed resistance	R	NA	NA	NA	NA	NA	NA	NA	Published article	Ayorinde et al. 2015	http://jinsectscience.oxfordjournals.org/content/15/1/75	Resistant
32	Nigeria	Ebute Metta	6.8	3.63333	July-September 2012	2012	2012	Aedes aegypti	Adults	WHO tube assay	Organochlorines	DDT	4		Sodium channel modulators	3B	100	NA	23.5	Confirmed resistance	R	NA	NA	NA	NA	NA	NA	NA	Published article	Ayorinde et al. 2015	http://jinsectscience.oxfordjournals.org/content/15/1/75	Resistant
33	Brazil	Boa Vista	2.8235	-60.6759	2007	2007	2007	Aedes aegypti	Adults	WHO tube assay	Pyrethroids	Deltamethrin	NA		Sodium channel modulators	3A	45	NA	37.6	Confirmed resistance	R	NA	NA	NA	NA	NA	NA	NA	Published article	Belinato et al 2012	http://www.scielo.br/pdf/mioc/v107n7/13.pdf	Resistant
34	Brazil	Aparecida de Goiania	-16.8203	-49.2473	2008	2008	2008	Aedes aegypti	Adults	WHO tube assay	Pyrethroids	Deltamethrin	NA		Sodium channel modulators	3A	45	NA	11.7	Confirmed resistance	R	NA	NA	NA	NA	NA	NA	NA	Published article	Belinato et al 2012	http://www.scielo.br/pdf/mioc/v107n7/13.pdf	Resistant
35	Brazil	Caico	-6.45996	-37.0937	2010	2010	2010	Aedes aegypti	Larvae	WHO larval bioassay	Organophosphates	Temephos	NA		Acetylcholinesterase inhibitors	1B	40	8.4	NA	Possible resistance	PR	NA	NA	NA	NA	NA	NA	NA	Published article	Bellinato et al. 2016	https://www.hindawi.com/journals/bmri/2016/8603263/	Possible Resistance
36	Brazil	Pacaraima	4.20406	-60.8608	2011	2011	2011	Aedes aegypti	Larvae	WHO larval bioassay	Organophosphates	Temephos	NA		Acetylcholinesterase inhibitors	1B	40	4.3	NA	Susceptibility	S	NA	NA	NA	NA	NA	NA	NA	Published article	Bellinato et al. 2016	https://www.hindawi.com/journals/bmri/2016/8603263/	Susceptible
37	Brazil	Castanhal	-1.29833	-47.9172	2011	2011	2011	Aedes aegypti	Larvae	WHO larval bioassay	Organophosphates	Temephos	NA		Acetylcholinesterase inhibitors	1B	40	8.2	NA	Possible resistance	PR	NA	NA	NA	NA	NA	NA	NA	Published article	Bellinato et al. 2016	https://www.hindawi.com/journals/bmri/2016/8603263/	Possible Resistance
38	Brazil	Maraba	-5.38113	-49.1331	2011	2011	2011	Aedes aegypti	Larvae	WHO larval bioassay	Organophosphates	Temephos	NA		Acetylcholinesterase inhibitors	1B	40	8	NA	Possible resistance	PR	NA	NA	NA	NA	NA	NA	NA	Published article	Bellinato et al. 2016	https://www.hindawi.com/journals/bmri/2016/8603263/	Possible Resistance
39	Brazil	Cachoeiro de Itapemirim	-20.8467	-41.1202	2011	2011	2011	Aedes aegypti	Larvae	WHO larval bioassay	Organophosphates	Temephos	NA		Acetylcholinesterase inhibitors	1B	40	18.4	NA	Confirmed resistance	R	NA	NA	NA	NA	NA	NA	NA	Published article	Bellinato et al. 2016	https://www.hindawi.com/journals/bmri/2016/8603263/	Resistant
40	Brazil	Campos Belos	-13.0181	-46.7091	2011	2011	2011	Aedes aegypti	Larvae	WHO larval bioassay	Organophosphates	Temephos	NA		Acetylcholinesterase inhibitors	1B	40	9.1	NA	Possible resistance	PR	NA	NA	NA	NA	NA	NA	NA	Published article	Bellinato et al. 2016	https://www.hindawi.com/journals/bmri/2016/8603263/	Possible Resistance
41	Brazil	Goiania	-16.6867	-49.2647	2011	2011	2011	Aedes aegypti	Larvae	WHO larval bioassay	Organophosphates	Temephos	NA		Acetylcholinesterase inhibitors	1B	40	7.9	NA	Possible resistance	PR	NA	NA	NA	NA	NA	NA	NA	Published article	Bellinato et al. 2016	https://www.hindawi.com/journals/bmri/2016/8603263/	Possible Resistance
42	Brazil	Rio Verde	-17.7927	-50.9197	2011	2011	2011	Aedes aegypti	Larvae	WHO larval bioassay	Organophosphates	Temephos	NA		Acetylcholinesterase inhibitors	1B	40	11.5	NA	Confirmed resistance	R	NA	NA	NA	NA	NA	NA	NA	Published article	Bellinato et al. 2016	https://www.hindawi.com/journals/bmri/2016/8603263/	Resistant
43	Brazil	Sao Simao	-18.9964	-50.5479	2011	2011	2011	Aedes aegypti	Larvae	WHO larval bioassay	Organophosphates	Temephos	NA		Acetylcholinesterase inhibitors	1B	40	12.1	NA	Confirmed resistance	R	NA	NA	NA	NA	NA	NA	NA	Published article	Bellinato et al. 2016	https://www.hindawi.com/journals/bmri/2016/8603263/	Resistant
44	Brazil	Uruacu	-14.5246	-49.1469	2011	2011	2011	Aedes aegypti	Larvae	WHO larval bioassay	Organophosphates	Temephos	NA		Acetylcholinesterase inhibitors	1B	40	10.5	NA	Confirmed resistance	R	NA	NA	NA	NA	NA	NA	NA	Published article	Bellinato et al. 2016	https://www.hindawi.com/journals/bmri/2016/8603263/	Resistant
45	Brazil	Aparecida de Goiania	-16.8203	-49.2473	2012	2012	2012	Aedes aegypti	Larvae	WHO larval bioassay	Organophosphates	Temephos	NA		Acetylcholinesterase inhibitors	1B	40	17.9	NA	Confirmed resistance	R	NA	NA	NA	NA	NA	NA	NA	Published article	Bellinato et al. 2016	https://www.hindawi.com/journals/bmri/2016/8603263/	Resistant
46	Brazil	Sao Miguel do Araguaia	-13.2735	-50.1638	2012	2012	2012	Aedes aegypti	Larvae	WHO larval bioassay	Organophosphates	Temephos	NA		Acetylcholinesterase inhibitors	1B	40	21.1	NA	Confirmed resistance	R	NA	NA	NA	NA	NA	NA	NA	Published article	Bellinato et al. 2016	https://www.hindawi.com/journals/bmri/2016/8603263/	Resistant
47	Brazil	Caico	-6.45996	-37.0937	2010	2010	2010	Aedes aegypti	Adults	WHO tube assay	Pyrethroids	Deltamethrin	NA		Sodium channel modulators	3A	60	6	NA	Possible resistance	PR	NA	NA	NA	NA	NA	NA	NA	Published article	Bellinato et al. 2016	https://www.hindawi.com/journals/bmri/2016/8603263/	Possible Resistance
48	Brazil	Pacaraima	4.20406	-60.8608	2011	2011	2011	Aedes aegypti	Adults	WHO tube assay	Pyrethroids	Deltamethrin	NA		Sodium channel modulators	3A	60	33.2	NA	Confirmed resistance	R	NA	NA	NA	NA	NA	NA	NA	Published article	Bellinato et al. 2016	https://www.hindawi.com/journals/bmri/2016/8603263/	Resistant
49	Brazil	Castanhal	-1.29833	-47.9172	2011	2011	2011	Aedes aegypti	Adults	WHO tube assay	Pyrethroids	Deltamethrin	NA		Sodium channel modulators	3A	60	9.9	NA	Possible resistance	PR	NA	NA	NA	NA	NA	NA	NA	Published article	Bellinato et al. 2016	https://www.hindawi.com/journals/bmri/2016/8603263/	Possible Resistance
50	Brazil	Maraba	-5.38113	-49.1331	2011	2011	2011	Aedes aegypti	Adults	WHO tube assay	Pyrethroids	Deltamethrin	NA		Sodium channel modulators	3A	60	47.4	NA	Confirmed resistance	R	NA	NA	NA	NA	NA	NA	NA	Published article	Bellinato et al. 2016	https://www.hindawi.com/journals/bmri/2016/8603263/	Resistant
51	Brazil	Cachoeiro de Itapemirim	-20.8467	-41.1202	2011	2011	2011	Aedes aegypti	Adults	WHO tube assay	Pyrethroids	Deltamethrin	NA		Sodium channel modulators	3A	60	49	NA	Confirmed resistance	R	NA	NA	NA	NA	NA	NA	NA	Published article	Bellinato et al. 2016	https://www.hindawi.com/journals/bmri/2016/8603263/	Resistant
52	Brazil	Campos Belos	-13.0181	-46.7091	2011	2011	2011	Aedes aegypti	Adults	WHO tube assay	Pyrethroids	Deltamethrin	NA		Sodium channel modulators	3A	60	25.3	NA	Confirmed resistance	R	NA	NA	NA	NA	NA	NA	NA	Published article	Bellinato et al. 2016	https://www.hindawi.com/journals/bmri/2016/8603263/	Resistant
53	Brazil	Goiania	-16.6867	-49.2647	2011	2011	2011	Aedes aegypti	Adults	WHO tube assay	Pyrethroids	Deltamethrin	NA		Sodium channel modulators	3A	60	47.6	NA	Confirmed resistance	R	NA	NA	NA	NA	NA	NA	NA	Published article	Bellinato et al. 2016	https://www.hindawi.com/journals/bmri/2016/8603263/	Resistant
54	Brazil	Rio Verde	-17.7927	-50.9197	2011	2011	2011	Aedes aegypti	Adults	WHO tube assay	Pyrethroids	Deltamethrin	NA		Sodium channel modulators	3A	60	32.5	NA	Confirmed resistance	R	NA	NA	NA	NA	NA	NA	NA	Published article	Bellinato et al. 2016	https://www.hindawi.com/journals/bmri/2016/8603263/	Resistant
55	Brazil	Sao Simao	-18.9964	-50.5479	2011	2011	2011	Aedes aegypti	Adults	WHO tube assay	Pyrethroids	Deltamethrin	NA		Sodium channel modulators	3A	60	30.4	NA	Confirmed resistance	R	NA	NA	NA	NA	NA	NA	NA	Published article	Bellinato et al. 2016	https://www.hindawi.com/journals/bmri/2016/8603263/	Resistant
56	Brazil	Uruacu	-14.5246	-49.1469	2011	2011	2011	Aedes aegypti	Adults	WHO tube assay	Pyrethroids	Deltamethrin	NA		Sodium channel modulators	3A	60	38.6	NA	Confirmed resistance	R	NA	NA	NA	NA	NA	NA	NA	Published article	Bellinato et al. 2016	https://www.hindawi.com/journals/bmri/2016/8603263/	Resistant
57	Brazil	Aparecida de Goiania	-16.8203	-49.2473	2012	2012	2012	Aedes aegypti	Adults	WHO tube assay	Pyrethroids	Deltamethrin	NA		Sodium channel modulators	3A	60	33	NA	Confirmed resistance	R	NA	NA	NA	NA	NA	NA	NA	Published article	Bellinato et al. 2016	https://www.hindawi.com/journals/bmri/2016/8603263/	Resistant
58	Brazil	Sao Miguel do Araguaia	-13.2735	-50.1638	2012	2012	2012	Aedes aegypti	Adults	WHO tube assay	Pyrethroids	Deltamethrin	NA		Sodium channel modulators	3A	60	39.6	NA	Confirmed resistance	R	NA	NA	NA	NA	NA	NA	NA	Published article	Bellinato et al. 2016	https://www.hindawi.com/journals/bmri/2016/8603263/	Resistant
59	Brazil	Boqueirao	-7.46667	-36.1333	2003	2003	2003	Aedes aegypti	Larvae	WHO larval bioassay	Organophosphates	Temephos	0.012	mg/L	Acetylcholinesterase inhibitors	1B	NA	NA	89.17	Confirmed resistance	R	NA	NA	NA	NA	NA	NA	NA	Published article	Beserra et al. 2007	http://www.scielo.br/pdf/ne/v36n2/a19v36n2.pdf	Resistant
60	Brazil	Brejo dos Santos	-6.36667	-37.8167	2003	2003	2003	Aedes aegypti	Larvae	WHO larval bioassay	Organophosphates	Temephos	0.012	mg/L	Acetylcholinesterase inhibitors	1B	NA	NA	4.4	Confirmed resistance	R	NA	NA	NA	NA	NA	NA	NA	Published article	Beserra et al. 2007	http://www.scielo.br/pdf/ne/v36n2/a19v36n2.pdf	Resistant
61	Brazil	Campina Grande	-7.21667	-35.8667	2003	2003	2003	Aedes aegypti	Larvae	WHO larval bioassay	Organophosphates	Temephos	0.012	mg/L	Acetylcholinesterase inhibitors	1B	NA	NA	46.49	Confirmed resistance	R	NA	NA	NA	NA	NA	NA	NA	Published article	Beserra et al. 2007	http://www.scielo.br/pdf/ne/v36n2/a19v36n2.pdf	Resistant
62	Brazil	Sitio Piabas	-6.06667	-36.85	2003	2003	2003	Aedes aegypti	Larvae	WHO larval bioassay	Organophosphates	Temephos	0.012	mg/L	Acetylcholinesterase inhibitors	1B	NA	NA	94.96	Possible resistance	PR	NA	NA	NA	NA	NA	NA	NA	Published article	Beserra et al. 2007	http://www.scielo.br/pdf/ne/v36n2/a19v36n2.pdf	Possible Resistance
63	Brazil	Capim de Cheiro	-7.01667	-35.4	2003	2003	2003	Aedes aegypti	Larvae	WHO larval bioassay	Organophosphates	Temephos	0.012	mg/L	Acetylcholinesterase inhibitors	1B	NA	NA	20	Confirmed resistance	R	NA	NA	NA	NA	NA	NA	NA	Published article	Beserra et al. 2007	http://www.scielo.br/pdf/ne/v36n2/a19v36n2.pdf	Resistant
64	Brazil	Brejo dos Santos	-6.36667	-37.8167	2004	2004	2004	Aedes aegypti	Larvae	WHO larval bioassay	Organophosphates	Temephos	0.012	mg/L	Acetylcholinesterase inhibitors	1B	NA	NA	2.5	Confirmed resistance	R	NA	NA	NA	NA	NA	NA	NA	Published article	Beserra et al. 2007	http://www.scielo.br/pdf/ne/v36n2/a19v36n2.pdf	Resistant
65	Brazil	Campina Grande	-7.21667	-35.8667	2004	2004	2004	Aedes aegypti	Larvae	WHO larval bioassay	Organophosphates	Temephos	0.012	mg/L	Acetylcholinesterase inhibitors	1B	NA	NA	13.12	Confirmed resistance	R	NA	NA	NA	NA	NA	NA	NA	Published article	Beserra et al. 2007	http://www.scielo.br/pdf/ne/v36n2/a19v36n2.pdf	Resistant
66	Brazil	Sitio Piabas	-6.06667	-36.85	2004	2004	2004	Aedes aegypti	Larvae	WHO larval bioassay	Organophosphates	Temephos	0.012	mg/L	Acetylcholinesterase inhibitors	1B	NA	NA	43.75	Confirmed resistance	R	NA	NA	NA	NA	NA	NA	NA	Published article	Beserra et al. 2007	http://www.scielo.br/pdf/ne/v36n2/a19v36n2.pdf	Resistant
67	Brazil	Capim de Cheiro	-7.01667	-35.4	2004	2004	2004	Aedes aegypti	Larvae	WHO larval bioassay	Organophosphates	Temephos	0.012	mg/L	Acetylcholinesterase inhibitors	1B	NA	NA	34.59	Confirmed resistance	R	NA	NA	NA	NA	NA	NA	NA	Published article	Beserra et al. 2007	http://www.scielo.br/pdf/ne/v36n2/a19v36n2.pdf	Resistant
68	Brazil	Lagoa do Mato	-7.05	-36.3667	2004	2004	2004	Aedes aegypti	Larvae	WHO larval bioassay	Organophosphates	Temephos	0.012	mg/L	Acetylcholinesterase inhibitors	1B	NA	NA	1.25	Confirmed resistance	R	NA	NA	NA	NA	NA	NA	NA	Published article	Beserra et al. 2007	http://www.scielo.br/pdf/ne/v36n2/a19v36n2.pdf	Resistant
69	Brazil	Itaporanga	-7.3	-38.15	2004	2004	2004	Aedes aegypti	Larvae	WHO larval bioassay	Organophosphates	Temephos	0.012	mg/L	Acetylcholinesterase inhibitors	1B	NA	NA	6.25	Confirmed resistance	R	NA	NA	NA	NA	NA	NA	NA	Published article	Beserra et al. 2007	http://www.scielo.br/pdf/ne/v36n2/a19v36n2.pdf	Resistant
70	Brazil	Boqueirao	-7.46667	-36.1333	2004	2004	2004	Aedes aegypti	Larvae	WHO larval bioassay	Organophosphates	Temephos	0.012	mg/L	Acetylcholinesterase inhibitors	1B	NA	NA	4.8	Confirmed resistance	R	NA	NA	NA	NA	NA	NA	NA	Published article	Beserra et al. 2007	http://www.scielo.br/pdf/ne/v36n2/a19v36n2.pdf	Resistant
71	Brazil	Brejo dos Santos	-6.36667	-37.8167	2004	2004	2004	Aedes aegypti	Larvae	WHO larval bioassay	Organophosphates	Temephos	0.012	mg/L	Acetylcholinesterase inhibitors	1B	NA	NA	5.6	Confirmed resistance	R	NA	NA	NA	NA	NA	NA	NA	Published article	Beserra et al. 2007	http://www.scielo.br/pdf/ne/v36n2/a19v36n2.pdf	Resistant
72	Brazil	Campina Grande	-7.21667	-35.8667	2004	2004	2004	Aedes aegypti	Larvae	WHO larval bioassay	Organophosphates	Temephos	0.012	mg/L	Acetylcholinesterase inhibitors	1B	NA	NA	28	Confirmed resistance	R	NA	NA	NA	NA	NA	NA	NA	Published article	Beserra et al. 2007	http://www.scielo.br/pdf/ne/v36n2/a19v36n2.pdf	Resistant
73	Brazil	Sitio Piabas	-6.06667	-36.85	2004	2004	2004	Aedes aegypti	Larvae	WHO larval bioassay	Organophosphates	Temephos	0.012	mg/L	Acetylcholinesterase inhibitors	1B	NA	NA	48	Confirmed resistance	R	NA	NA	NA	NA	NA	NA	NA	Published article	Beserra et al. 2007	http://www.scielo.br/pdf/ne/v36n2/a19v36n2.pdf	Resistant
74	Brazil	Capim de Cheiro	-7.01667	-35.4	2004	2004	2004	Aedes aegypti	Larvae	WHO larval bioassay	Organophosphates	Temephos	0.012	mg/L	Acetylcholinesterase inhibitors	1B	NA	NA	13.6	Confirmed resistance	R	NA	NA	NA	NA	NA	NA	NA	Published article	Beserra et al. 2007	http://www.scielo.br/pdf/ne/v36n2/a19v36n2.pdf	Resistant
75	Brazil	Itaporanga	-7.3	-38.15	2004	2004	2004	Aedes aegypti	Larvae	WHO larval bioassay	Organophosphates	Temephos	0.012	mg/L	Acetylcholinesterase inhibitors	1B	NA	NA	4	Confirmed resistance	R	NA	NA	NA	NA	NA	NA	NA	Published article	Beserra et al. 2007	http://www.scielo.br/pdf/ne/v36n2/a19v36n2.pdf	Resistant
76	Brazil	Rio de janeiro	-22.8833	-43.4667	2001	2001	2001	Aedes aegypti	Larvae	WHO larval bioassay	Organophosphates	Temephos	0.006	mg/L	Acetylcholinesterase inhibitors	1B	160	NA	12.5	Confirmed resistance	R	NA	NA	NA	NA	NA	NA	NA	Published article	Braga et al. 2004	http://www.scielo.br/pdf/mioc/v99n2/v99n2a15.pdf	Resistant
77	Brazil	Rio de janeiro	-22.9	-43.5667	2001	2001	2001	Aedes aegypti	Larvae	WHO larval bioassay	Organophosphates	Temephos	0.006	mg/L	Acetylcholinesterase inhibitors	1B	160	NA	11.9	Confirmed resistance	R	NA	NA	NA	NA	NA	NA	NA	Published article	Braga et al. 2004	http://www.scielo.br/pdf/mioc/v99n2/v99n2a15.pdf	Resistant
78	Brazil	Rio de janeiro	-22.8	-43.3167	2001	2001	2001	Aedes aegypti	Larvae	WHO larval bioassay	Organophosphates	Temephos	0.006	mg/L	Acetylcholinesterase inhibitors	1B	160	NA	9.2	Confirmed resistance	R	NA	NA	NA	NA	NA	NA	NA	Published article	Braga et al. 2004	http://www.scielo.br/pdf/mioc/v99n2/v99n2a15.pdf	Resistant
79	Brazil	Rio de janeiro	-22.8333	-43.2833	2001	2001	2001	Aedes aegypti	Larvae	WHO larval bioassay	Organophosphates	Temephos	0.006	mg/L	Acetylcholinesterase inhibitors	1B	160	NA	6	Confirmed resistance	R	NA	NA	NA	NA	NA	NA	NA	Published article	Braga et al. 2004	http://www.scielo.br/pdf/mioc/v99n2/v99n2a15.pdf	Resistant
80	Brazil	Rio de janeiro	-22.8667	-43.2833	2001	2001	2001	Aedes aegypti	Larvae	WHO larval bioassay	Organophosphates	Temephos	0.006	mg/L	Acetylcholinesterase inhibitors	1B	160	NA	4	Confirmed resistance	R	NA	NA	NA	NA	NA	NA	NA	Published article	Braga et al. 2004	http://www.scielo.br/pdf/mioc/v99n2/v99n2a15.pdf	Resistant
81	Brazil	Rio de janeiro	-22.8667	-43.4333	2001	2001	2001	Aedes aegypti	Larvae	WHO larval bioassay	Organophosphates	Temephos	0.006	mg/L	Acetylcholinesterase inhibitors	1B	160	NA	10.4	Confirmed resistance	R	NA	NA	NA	NA	NA	NA	NA	Published article	Braga et al. 2004	http://www.scielo.br/pdf/mioc/v99n2/v99n2a15.pdf	Resistant
82	Brazil	Rio de janeiro	-22.85	-43.3333	2001	2001	2001	Aedes aegypti	Larvae	WHO larval bioassay	Organophosphates	Temephos	0.006	mg/L	Acetylcholinesterase inhibitors	1B	160	NA	42.9	Confirmed resistance	R	NA	NA	NA	NA	NA	NA	NA	Published article	Braga et al. 2004	http://www.scielo.br/pdf/mioc/v99n2/v99n2a15.pdf	Resistant
83	Brazil	Rio de janeiro	-22.9	-43.2167	2001	2001	2001	Aedes aegypti	Larvae	WHO larval bioassay	Organophosphates	Temephos	0.006	mg/L	Acetylcholinesterase inhibitors	1B	160	NA	30.2	Confirmed resistance	R	NA	NA	NA	NA	NA	NA	NA	Published article	Braga et al. 2004	http://www.scielo.br/pdf/mioc/v99n2/v99n2a15.pdf	Resistant
84	Brazil	Alagoas	-9.65	-35.7333	2001	2001	2001	Aedes aegypti	Larvae	WHO larval bioassay	Organophosphates	Temephos	0.006	mg/L	Acetylcholinesterase inhibitors	1B	160	NA	20	Confirmed resistance	R	NA	NA	NA	NA	NA	NA	NA	Published article	Braga et al. 2004	http://www.scielo.br/pdf/mioc/v99n2/v99n2a15.pdf	Resistant
85	Brazil	Alagoas	-9.75	-36.65	2001	2001	2001	Aedes aegypti	Larvae	WHO larval bioassay	Organophosphates	Temephos	0.006	mg/L	Acetylcholinesterase inhibitors	1B	160	NA	35.3	Confirmed resistance	R	NA	NA	NA	NA	NA	NA	NA	Published article	Braga et al. 2004	http://www.scielo.br/pdf/mioc/v99n2/v99n2a15.pdf	Resistant
86	Brazil	Sergipe	-10.9	-37.0667	2001	2001	2001	Aedes aegypti	Larvae	WHO larval bioassay	Organophosphates	Temephos	0.006	mg/L	Acetylcholinesterase inhibitors	1B	160	NA	27.5	Confirmed resistance	R	NA	NA	NA	NA	NA	NA	NA	Published article	Braga et al. 2004	http://www.scielo.br/pdf/mioc/v99n2/v99n2a15.pdf	Resistant
87	Brazil	Sergipe	-10.9	-37.0167	2001	2001	2001	Aedes aegypti	Larvae	WHO larval bioassay	Organophosphates	Temephos	0.006	mg/L	Acetylcholinesterase inhibitors	1B	160	NA	26.7	Confirmed resistance	R	NA	NA	NA	NA	NA	NA	NA	Published article	Braga et al. 2004	http://www.scielo.br/pdf/mioc/v99n2/v99n2a15.pdf	Resistant
88	Brazil	Sergipe	-10.6833	-37.4167	2001	2001	2001	Aedes aegypti	Larvae	WHO larval bioassay	Organophosphates	Temephos	0.006	mg/L	Acetylcholinesterase inhibitors	1B	160	NA	7.1	Confirmed resistance	R	NA	NA	NA	NA	NA	NA	NA	Published article	Braga et al. 2004	http://www.scielo.br/pdf/mioc/v99n2/v99n2a15.pdf	Resistant
89	Brazil	Rio de janeiro	-21.75	-41.3167	2001	2001	2001	Aedes aegypti	Larvae	WHO larval bioassay	Organophosphates	Temephos	0.006	mg/L	Acetylcholinesterase inhibitors	1B	160	NA	61.9	Confirmed resistance	R	NA	NA	NA	NA	NA	NA	NA	Published article	Braga et al. 2004	http://www.scielo.br/pdf/mioc/v99n2/v99n2a15.pdf	Resistant
90	Brazil	Rio de janeiro	-22.7833	-43.3	2001	2001	2001	Aedes aegypti	Larvae	WHO larval bioassay	Organophosphates	Temephos	0.006	mg/L	Acetylcholinesterase inhibitors	1B	160	NA	53.1	Confirmed resistance	R	NA	NA	NA	NA	NA	NA	NA	Published article	Braga et al. 2004	http://www.scielo.br/pdf/mioc/v99n2/v99n2a15.pdf	Resistant
91	Brazil	Rio de janeiro	-22.8667	-43.1	2001	2001	2001	Aedes aegypti	Larvae	WHO larval bioassay	Organophosphates	Temephos	0.006	mg/L	Acetylcholinesterase inhibitors	1B	160	NA	44	Confirmed resistance	R	NA	NA	NA	NA	NA	NA	NA	Published article	Braga et al. 2004	http://www.scielo.br/pdf/mioc/v99n2/v99n2a15.pdf	Resistant
92	Brazil	Rio de janeiro	-22.75	-43.45	2001	2001	2001	Aedes aegypti	Larvae	WHO larval bioassay	Organophosphates	Temephos	0.006	mg/L	Acetylcholinesterase inhibitors	1B	160	NA	24.6	Confirmed resistance	R	NA	NA	NA	NA	NA	NA	NA	Published article	Braga et al. 2004	http://www.scielo.br/pdf/mioc/v99n2/v99n2a15.pdf	Resistant
93	Brazil	Rio de janeiro	-22.8167	-43.05	2001	2001	2001	Aedes aegypti	Larvae	WHO larval bioassay	Organophosphates	Temephos	0.006	mg/L	Acetylcholinesterase inhibitors	1B	160	NA	10.8	Confirmed resistance	R	NA	NA	NA	NA	NA	NA	NA	Published article	Braga et al. 2004	http://www.scielo.br/pdf/mioc/v99n2/v99n2a15.pdf	Resistant
94	Brazil	Rio de janeiro	-22.8	-43.3667	2001	2001	2001	Aedes aegypti	Larvae	WHO larval bioassay	Organophosphates	Temephos	0.006	mg/L	Acetylcholinesterase inhibitors	1B	160	NA	33.1	Confirmed resistance	R	NA	NA	NA	NA	NA	NA	NA	Published article	Braga et al. 2004	http://www.scielo.br/pdf/mioc/v99n2/v99n2a15.pdf	Resistant
95	Brazil	Campo Grande	-20.4333	-54.6333	2000	2000	2000	Aedes aegypti	Larvae	WHO larval bioassay	Organophosphates	Temephos	0.04	ppm	Acetylcholinesterase inhibitors	1B	NA	NA	100	Susceptibility	S	NA	NA	NA	NA	NA	NA	NA	Published article	Campos et al. 2001	http://www.scielo.br/pdf/rsp/v35n3/5006.pdf	Susceptible
96	Brazil	Campo Grande	-20.4333	-54.6333	2000	2000	2000	Aedes aegypti	Larvae	WHO larval bioassay	Pyrethroids	Cypermethrin	0.01	ppm	Sodium channel modulators	3A	NA	NA	100	Susceptibility	S	NA	NA	NA	NA	NA	NA	NA	Published article	Campos et al. 2001	http://www.scielo.br/pdf/rsp/v35n3/5006.pdf	Susceptible
97	Brazil	Campinas	-22.9	-47.05	2000	2000	2000	Aedes aegypti	Larvae	WHO larval bioassay	Organophosphates	Temephos	0.0125	ppm	Acetylcholinesterase inhibitors	1B	NA	NA	75.5	Confirmed resistance	R	NA	NA	NA	NA	NA	NA	NA	Published article	Campos et al. 2001	http://www.scielo.br/pdf/rsp/v35n3/5006.pdf	Resistant
98	Brazil	Campinas	-22.9	-47.05	2000	2000	2000	Aedes aegypti	Larvae	WHO larval bioassay	Organophosphates	Fenitrothion	0.08	ppm	Acetylcholinesterase inhibitors	1B	NA	NA	100	Susceptibility	S	NA	NA	NA	NA	NA	NA	NA	Published article	Campos et al. 2001	http://www.scielo.br/pdf/rsp/v35n3/5006.pdf	Susceptible
99	Brazil	Campinas	-22.9	-47.05	2000	2000	2000	Aedes aegypti	Larvae	WHO larval bioassay	Pyrethroids	Cypermethrin	0.01	ppm	Sodium channel modulators	3A	NA	NA	99	Susceptibility	S	NA	NA	NA	NA	NA	NA	NA	Published article	Campos et al. 2001	http://www.scielo.br/pdf/rsp/v35n3/5006.pdf	Susceptible
100	Brazil	Campinas	-22.9	-47.05	2000	2000	2000	Aedes aegypti	Larvae	WHO larval bioassay	Organophosphates	Temephos	0.012	ppm	Acetylcholinesterase inhibitors	1B	NA	NA	100	Susceptibility	S	NA	NA	NA	NA	NA	NA	NA	Published article	Campos et al. 2003	http://www.scielo.br/pdf/rsp/v37n4/16789.pdf	Susceptible
101	Brazil	CeilÃ¢ndia	-15.8214	-48.1142	2000	2000	2000	Aedes aegypti	Larvae	WHO larval bioassay	Organophosphates	Temephos	0.012	mg/L	Acetylcholinesterase inhibitors	1B	2800	NA	98.2	Susceptibility	S	NA	NA	NA	NA	NA	NA	NA	Published article	Carvalho et al. 2004	http://www.revistas.usp.br/rsp/article/viewFile/31772/33694	Susceptible
102	Brazil	Gama	-16.0156	-48.0684	2000	2000	2000	Aedes aegypti	Larvae	WHO larval bioassay	Organophosphates	Temephos	0.012	mg/L	Acetylcholinesterase inhibitors	1B	1796	NA	92.8	Possible resistance	PR	NA	NA	NA	NA	NA	NA	NA	Published article	Carvalho et al. 2004	http://www.revistas.usp.br/rsp/article/viewFile/31772/33694	Possible Resistance
103	Brazil	Planalyina	-15.6221	-47.6526	2000	2000	2000	Aedes aegypti	Larvae	WHO larval bioassay	Organophosphates	Temephos	0.012	mg/L	Acetylcholinesterase inhibitors	1B	3120	NA	88.8	Confirmed resistance	R	NA	NA	NA	NA	NA	NA	NA	Published article	Carvalho et al. 2004	http://www.revistas.usp.br/rsp/article/viewFile/31772/33694	Resistant
104	Brazil	Sobradinho	-15.658	-47.7925	2000	2000	2000	Aedes aegypti	Larvae	WHO larval bioassay	Organophosphates	Temephos	0.012	mg/L	Acetylcholinesterase inhibitors	1B	2600	NA	83.6	Confirmed resistance	R	NA	NA	NA	NA	NA	NA	NA	Published article	Carvalho et al. 2004	http://www.revistas.usp.br/rsp/article/viewFile/31772/33694	Resistant
105	Brazil	Taguatinga	-15.8106	-48.0655	2000	2000	2000	Aedes aegypti	Larvae	WHO larval bioassay	Organophosphates	Temephos	0.012	mg/L	Acetylcholinesterase inhibitors	1B	2373	NA	63.4	Confirmed resistance	R	NA	NA	NA	NA	NA	NA	NA	Published article	Carvalho et al. 2004	http://www.revistas.usp.br/rsp/article/viewFile/31772/33694	Resistant
106	Brazil	Guara	-20.4314	-47.8279	2000	2000	2000	Aedes aegypti	Larvae	WHO larval bioassay	Organophosphates	Temephos	0.012	mg/L	Acetylcholinesterase inhibitors	1B	2400	NA	61.9	Confirmed resistance	R	NA	NA	NA	NA	NA	NA	NA	Published article	Carvalho et al. 2004	http://www.revistas.usp.br/rsp/article/viewFile/31772/33694	Resistant
107	Brazil	N. Bandeirante	-15.8711	-47.9703	2000	2000	2000	Aedes aegypti	Larvae	WHO larval bioassay	Organophosphates	Temephos	0.012	mg/L	Acetylcholinesterase inhibitors	1B	2200	NA	54.1	Confirmed resistance	R	NA	NA	NA	NA	NA	NA	NA	Published article	Carvalho et al. 2004	http://www.revistas.usp.br/rsp/article/viewFile/31772/33694	Resistant
108	Brazil	CeilÃ¢ndia	-15.8215	-48.1141	2001	2001	2001	Aedes aegypti	Larvae	WHO larval bioassay	Organophosphates	Temephos	0.012	mg/L	Acetylcholinesterase inhibitors	1B	1989	NA	66.4	Confirmed resistance	R	NA	NA	NA	NA	NA	NA	NA	Published article	Carvalho et al. 2004	http://www.revistas.usp.br/rsp/article/viewFile/31772/33694	Resistant
109	Brazil	Planaltina	-15.622	-47.653	2001	2001	2001	Aedes aegypti	Larvae	WHO larval bioassay	Organophosphates	Temephos	0.012	mg/L	Acetylcholinesterase inhibitors	1B	1999	NA	61.5	Confirmed resistance	R	NA	NA	NA	NA	NA	NA	NA	Published article	Carvalho et al. 2004	http://www.revistas.usp.br/rsp/article/viewFile/31772/33694	Resistant
110	Brazil	Sobradinho	-15.658	-47.7925	2001	2001	2001	Aedes aegypti	Larvae	WHO larval bioassay	Organophosphates	Temephos	0.012	mg/L	Acetylcholinesterase inhibitors	1B	1999	NA	44.4	Confirmed resistance	R	NA	NA	NA	NA	NA	NA	NA	Published article	Carvalho et al. 2004	http://www.revistas.usp.br/rsp/article/viewFile/31772/33694	Resistant
111	Brazil	N. Bandeirante	-15.8711	-47.9703	2001	2001	2001	Aedes aegypti	Larvae	WHO larval bioassay	Organophosphates	Temephos	0.012	mg/L	Acetylcholinesterase inhibitors	1B	1588	NA	56.4	Confirmed resistance	R	NA	NA	NA	NA	NA	NA	NA	Published article	Carvalho et al. 2004	http://www.revistas.usp.br/rsp/article/viewFile/31772/33694	Resistant
112	Brazil	Finsocial	-16.7836	-49.3054	March-April 2013	2013	2013	Aedes aegypti	Adults	WHO tube assay	Pyrethroids	Deltamethrin	2.5	mg/m2	Sodium channel modulators	3A	20	29	NA	Confirmed resistance	R	NA	NA	NA	NA	NA	NA	NA	Published article	Chapadense et al. 2015	http://www.ncbi.nlm.nih.gov/pubmed/26516973	Resistant
113	Brazil	Sudoeste	-15.9211	-47.9154	March-April 2013	2013	2013	Aedes aegypti	Adults	WHO tube assay	Pyrethroids	Deltamethrin	2.5	mg/m2	Sodium channel modulators	3A	20	30	NA	Confirmed resistance	R	NA	NA	NA	NA	NA	NA	NA	Published article	Chapadense et al. 2015	http://www.ncbi.nlm.nih.gov/pubmed/26516973	Resistant
114	Brazil	Jardim AmÃ©rica	-22.8115	-43.3207	March-April 2013	2013	2013	Aedes aegypti	Adults	WHO tube assay	Pyrethroids	Deltamethrin	2.5	mg/m2	Sodium channel modulators	3A	20	37	NA	Confirmed resistance	R	NA	NA	NA	NA	NA	NA	NA	Published article	Chapadense et al. 2015	http://www.ncbi.nlm.nih.gov/pubmed/26516973	Resistant
115	Thailand	Bangkok(Central)	13.7469	100.575	2008	2008	2008	Aedes aegypti	Adults	WHO tube assay	Pyrethroids	Permethrin	0.75	%	Sodium channel modulators	3A	75	NA	82	Confirmed resistance	R	NA	NA	NA	NA	NA	NA	NA	Published article	Chuaycharoensuk et al 2011	http://onlinelibrary.wiley.com/doi/10.1111/j.1948-7134.2011.00158.x/abstract	Resistant
116	Thailand	Chanthaburi(Eastern)	12.5986	102.102	2008	2008	2008	Aedes aegypti	Adults	WHO tube assay	Pyrethroids	Permethrin	0.75	%	Sodium channel modulators	3A	75	NA	76.55	Confirmed resistance	R	NA	NA	NA	NA	NA	NA	NA	Published article	Chuaycharoensuk et al 2011	http://onlinelibrary.wiley.com/doi/10.1111/j.1948-7134.2011.00158.x/abstract	Resistant
117	Thailand	Chonburi(Eastern)	13.159	101.137	2008	2008	2008	Aedes aegypti	Adults	WHO tube assay	Pyrethroids	Permethrin	0.75	%	Sodium channel modulators	3A	75	NA	78	Confirmed resistance	R	NA	NA	NA	NA	NA	NA	NA	Published article	Chuaycharoensuk et al 2011	http://onlinelibrary.wiley.com/doi/10.1111/j.1948-7134.2011.00158.x/abstract	Resistant
118	Thailand	Prachinburi(Eastern)	13.6193	100.649	2008	2008	2008	Aedes aegypti	Adults	WHO tube assay	Pyrethroids	Permethrin	0.75	%	Sodium channel modulators	3A	75	NA	92	Possible resistance	PR	NA	NA	NA	NA	NA	NA	NA	Published article	Chuaycharoensuk et al 2011	http://onlinelibrary.wiley.com/doi/10.1111/j.1948-7134.2011.00158.x/abstract	Possible Resistance
119	Thailand	Buri Ram	14.993	103.103	2008	2008	2008	Aedes aegypti	Adults	WHO tube assay	Pyrethroids	Permethrin	0.75	%	Sodium channel modulators	3A	75	NA	88	Confirmed resistance	R	NA	NA	NA	NA	NA	NA	NA	Published article	Chuaycharoensuk et al 2011	http://onlinelibrary.wiley.com/doi/10.1111/j.1948-7134.2011.00158.x/abstract	Resistant
120	Thailand	Kalasin	16.4297	103.505	2008	2008	2008	Aedes aegypti	Adults	WHO tube assay	Pyrethroids	Permethrin	0.75	%	Sodium channel modulators	3A	75	NA	96	Possible resistance	PR	NA	NA	NA	NA	NA	NA	NA	Published article	Chuaycharoensuk et al 2011	http://onlinelibrary.wiley.com/doi/10.1111/j.1948-7134.2011.00158.x/abstract	Possible Resistance
121	Thailand	Khon Kaen	16.4322	102.824	2008	2008	2008	Aedes aegypti	Adults	WHO tube assay	Pyrethroids	Permethrin	0.75	%	Sodium channel modulators	3A	75	NA	82.43	Confirmed resistance	R	NA	NA	NA	NA	NA	NA	NA	Published article	Chuaycharoensuk et al 2011	http://onlinelibrary.wiley.com/doi/10.1111/j.1948-7134.2011.00158.x/abstract	Resistant
122	Thailand	Nakhon Ratchasima	14.9739	102.084	2008	2008	2008	Aedes aegypti	Adults	WHO tube assay	Pyrethroids	Permethrin	0.75	%	Sodium channel modulators	3A	75	NA	95.33	Possible resistance	PR	NA	NA	NA	NA	NA	NA	NA	Published article	Chuaycharoensuk et al 2011	http://onlinelibrary.wiley.com/doi/10.1111/j.1948-7134.2011.00158.x/abstract	Possible Resistance
123	Thailand	Si Sa Ket	15.1186	104.322	2008	2008	2008	Aedes aegypti	Adults	WHO tube assay	Pyrethroids	Permethrin	0.75	%	Sodium channel modulators	3A	75	NA	84.46	Confirmed resistance	R	NA	NA	NA	NA	NA	NA	NA	Published article	Chuaycharoensuk et al 2011	http://onlinelibrary.wiley.com/doi/10.1111/j.1948-7134.2011.00158.x/abstract	Resistant
124	Thailand	Surin	14.883	103.494	2008	2008	2008	Aedes aegypti	Adults	WHO tube assay	Pyrethroids	Permethrin	0.75	%	Sodium channel modulators	3A	75	NA	92.62	Possible resistance	PR	NA	NA	NA	NA	NA	NA	NA	Published article	Chuaycharoensuk et al 2011	http://onlinelibrary.wiley.com/doi/10.1111/j.1948-7134.2011.00158.x/abstract	Possible Resistance
125	Thailand	Roi Et	16.0538	103.652	2008	2008	2008	Aedes aegypti	Adults	WHO tube assay	Pyrethroids	Permethrin	0.75	%	Sodium channel modulators	3A	75	NA	94	Possible resistance	PR	NA	NA	NA	NA	NA	NA	NA	Published article	Chuaycharoensuk et al 2011	http://onlinelibrary.wiley.com/doi/10.1111/j.1948-7134.2011.00158.x/abstract	Possible Resistance
126	Thailand	Udon Thani	17.3644	102.816	2008	2008	2008	Aedes aegypti	Adults	WHO tube assay	Pyrethroids	Permethrin	0.75	%	Sodium channel modulators	3A	75	NA	86	Confirmed resistance	R	NA	NA	NA	NA	NA	NA	NA	Published article	Chuaycharoensuk et al 2011	http://onlinelibrary.wiley.com/doi/10.1111/j.1948-7134.2011.00158.x/abstract	Resistant
127	Thailand	Chiang Mai	18.706	98.9818	2008	2008	2008	Aedes aegypti	Adults	WHO tube assay	Pyrethroids	Permethrin	0.75	%	Sodium channel modulators	3A	75	NA	44.59	Confirmed resistance	R	NA	NA	NA	NA	NA	NA	NA	Published article	Chuaycharoensuk et al 2011	http://onlinelibrary.wiley.com/doi/10.1111/j.1948-7134.2011.00158.x/abstract	Resistant
128	Thailand	Chiang Rai	19.9063	99.8304	2008	2008	2008	Aedes aegypti	Adults	WHO tube assay	Pyrethroids	Permethrin	0.75	%	Sodium channel modulators	3A	75	NA	82	Confirmed resistance	R	NA	NA	NA	NA	NA	NA	NA	Published article	Chuaycharoensuk et al 2011	http://onlinelibrary.wiley.com/doi/10.1111/j.1948-7134.2011.00158.x/abstract	Resistant
129	Thailand	Kamphaeng Phet	16.4828	99.5227	2008	2008	2008	Aedes aegypti	Adults	WHO tube assay	Pyrethroids	Permethrin	0.75	%	Sodium channel modulators	3A	75	NA	50	Confirmed resistance	R	NA	NA	NA	NA	NA	NA	NA	Published article	Chuaycharoensuk et al 2011	http://onlinelibrary.wiley.com/doi/10.1111/j.1948-7134.2011.00158.x/abstract	Resistant
130	Thailand	Lamphun	18.5589	99.0049	2008	2008	2008	Aedes aegypti	Adults	WHO tube assay	Pyrethroids	Permethrin	0.75	%	Sodium channel modulators	3A	75	NA	68	Confirmed resistance	R	NA	NA	NA	NA	NA	NA	NA	Published article	Chuaycharoensuk et al 2011	http://onlinelibrary.wiley.com/doi/10.1111/j.1948-7134.2011.00158.x/abstract	Resistant
131	Thailand	Lampang	18.2888	99.4909	2008	2008	2008	Aedes aegypti	Adults	WHO tube assay	Pyrethroids	Permethrin	0.75	%	Sodium channel modulators	3A	75	NA	43.54	Confirmed resistance	R	NA	NA	NA	NA	NA	NA	NA	Published article	Chuaycharoensuk et al 2011	http://onlinelibrary.wiley.com/doi/10.1111/j.1948-7134.2011.00158.x/abstract	Resistant
132	Thailand	Nakhon Sawan	15.6989	100.12	2008	2008	2008	Aedes aegypti	Adults	WHO tube assay	Pyrethroids	Permethrin	0.75	%	Sodium channel modulators	3A	75	NA	70	Confirmed resistance	R	NA	NA	NA	NA	NA	NA	NA	Published article	Chuaycharoensuk et al 2011	http://onlinelibrary.wiley.com/doi/10.1111/j.1948-7134.2011.00158.x/abstract	Resistant
133	Thailand	Phrae	18.1446	100.14	2008	2008	2008	Aedes aegypti	Adults	WHO tube assay	Pyrethroids	Permethrin	0.75	%	Sodium channel modulators	3A	75	NA	90.6	Possible resistance	PR	NA	NA	NA	NA	NA	NA	NA	Published article	Chuaycharoensuk et al 2011	http://onlinelibrary.wiley.com/doi/10.1111/j.1948-7134.2011.00158.x/abstract	Possible Resistance
134	Thailand	Tak	16.884	99.1258	2008	2008	2008	Aedes aegypti	Adults	WHO tube assay	Pyrethroids	Permethrin	0.75	%	Sodium channel modulators	3A	75	NA	81.51	Confirmed resistance	R	NA	NA	NA	NA	NA	NA	NA	Published article	Chuaycharoensuk et al 2011	http://onlinelibrary.wiley.com/doi/10.1111/j.1948-7134.2011.00158.x/abstract	Resistant
135	Thailand	Uthai Thani	15.3836	100.024	2008	2008	2008	Aedes aegypti	Adults	WHO tube assay	Pyrethroids	Permethrin	0.75	%	Sodium channel modulators	3A	75	NA	93.33	Possible resistance	PR	NA	NA	NA	NA	NA	NA	NA	Published article	Chuaycharoensuk et al 2011	http://onlinelibrary.wiley.com/doi/10.1111/j.1948-7134.2011.00158.x/abstract	Possible Resistance
136	Thailand	Chumphon	10.4931	99.18	2008	2008	2008	Aedes aegypti	Adults	WHO tube assay	Pyrethroids	Permethrin	0.75	%	Sodium channel modulators	3A	75	NA	70	Confirmed resistance	R	NA	NA	NA	NA	NA	NA	NA	Published article	Chuaycharoensuk et al 2011	http://onlinelibrary.wiley.com/doi/10.1111/j.1948-7134.2011.00158.x/abstract	Resistant
137	Thailand	Phuket	7.95233	98.3382	2008	2008	2008	Aedes aegypti	Adults	WHO tube assay	Pyrethroids	Permethrin	0.75	%	Sodium channel modulators	3A	75	NA	96	Possible resistance	PR	NA	NA	NA	NA	NA	NA	NA	Published article	Chuaycharoensuk et al 2011	http://onlinelibrary.wiley.com/doi/10.1111/j.1948-7134.2011.00158.x/abstract	Possible Resistance
138	Thailand	Phang Nga	8.44661	98.5242	2008	2008	2008	Aedes aegypti	Adults	WHO tube assay	Pyrethroids	Permethrin	0.75	%	Sodium channel modulators	3A	75	NA	94	Possible resistance	PR	NA	NA	NA	NA	NA	NA	NA	Published article	Chuaycharoensuk et al 2011	http://onlinelibrary.wiley.com/doi/10.1111/j.1948-7134.2011.00158.x/abstract	Possible Resistance
139	Thailand	Prachuap Khiri Khan	11.8123	99.7973	2008	2008	2008	Aedes aegypti	Adults	WHO tube assay	Pyrethroids	Permethrin	0.75	%	Sodium channel modulators	3A	75	NA	78	Confirmed resistance	R	NA	NA	NA	NA	NA	NA	NA	Published article	Chuaycharoensuk et al 2011	http://onlinelibrary.wiley.com/doi/10.1111/j.1948-7134.2011.00158.x/abstract	Resistant
140	Thailand	Phatthalung	7.61749	100.074	2008	2008	2008	Aedes aegypti	Adults	WHO tube assay	Pyrethroids	Permethrin	0.75	%	Sodium channel modulators	3A	75	NA	87.33	Confirmed resistance	R	NA	NA	NA	NA	NA	NA	NA	Published article	Chuaycharoensuk et al 2011	http://onlinelibrary.wiley.com/doi/10.1111/j.1948-7134.2011.00158.x/abstract	Resistant
141	Thailand	Songla-HadYai	7.0087	100.475	2008	2008	2008	Aedes aegypti	Adults	WHO tube assay	Pyrethroids	Permethrin	0.75	%	Sodium channel modulators	3A	75	NA	82	Confirmed resistance	R	NA	NA	NA	NA	NA	NA	NA	Published article	Chuaycharoensuk et al 2011	http://onlinelibrary.wiley.com/doi/10.1111/j.1948-7134.2011.00158.x/abstract	Resistant
142	Thailand	Songkhla-Namom	6.95301	100.552	2008	2008	2008	Aedes aegypti	Adults	WHO tube assay	Pyrethroids	Permethrin	0.75	%	Sodium channel modulators	3A	75	NA	64.43	Confirmed resistance	R	NA	NA	NA	NA	NA	NA	NA	Published article	Chuaycharoensuk et al 2011	http://onlinelibrary.wiley.com/doi/10.1111/j.1948-7134.2011.00158.x/abstract	Resistant
143	Thailand	Songkhla-Ranode	6.9993	100.472	2008	2008	2008	Aedes aegypti	Adults	WHO tube assay	Pyrethroids	Permethrin	0.75	%	Sodium channel modulators	3A	75	NA	89.19	Confirmed resistance	R	NA	NA	NA	NA	NA	NA	NA	Published article	Chuaycharoensuk et al 2011	http://onlinelibrary.wiley.com/doi/10.1111/j.1948-7134.2011.00158.x/abstract	Resistant
144	Thailand	Songla-Sadao	6.63648	100.424	2008	2008	2008	Aedes aegypti	Adults	WHO tube assay	Pyrethroids	Permethrin	0.75	%	Sodium channel modulators	3A	75	NA	54	Confirmed resistance	R	NA	NA	NA	NA	NA	NA	NA	Published article	Chuaycharoensuk et al 2011	http://onlinelibrary.wiley.com/doi/10.1111/j.1948-7134.2011.00158.x/abstract	Resistant
145	Thailand	Surat Thani	9.13823	99.3217	2008	2008	2008	Aedes aegypti	Adults	WHO tube assay	Pyrethroids	Permethrin	0.75	%	Sodium channel modulators	3A	75	NA	74	Confirmed resistance	R	NA	NA	NA	NA	NA	NA	NA	Published article	Chuaycharoensuk et al 2011	http://onlinelibrary.wiley.com/doi/10.1111/j.1948-7134.2011.00158.x/abstract	Resistant
146	Thailand	Kanchanaburi	14.0228	99.5337	2008	2008	2008	Aedes aegypti	Adults	WHO tube assay	Pyrethroids	Permethrin	0.75	%	Sodium channel modulators	3A	75	NA	84	Confirmed resistance	R	NA	NA	NA	NA	NA	NA	NA	Published article	Chuaycharoensuk et al 2011	http://onlinelibrary.wiley.com/doi/10.1111/j.1948-7134.2011.00158.x/abstract	Resistant
147	Thailand	Bangkok	13.7563	100.502	2008	2008	2008	Aedes aegypti	Adults	WHO tube assay	Pyrethroids	Deltamethrin	0.05	%	Sodium channel modulators	3A	75	NA	98	Susceptibility	S	NA	NA	NA	NA	NA	NA	NA	Published article	Chuaycharoensuk et al 2011	http://onlinelibrary.wiley.com/doi/10.1111/j.1948-7134.2011.00158.x/abstract	Susceptible
148	Thailand	Chanthaburi	12.6115	102.104	2008	2008	2008	Aedes aegypti	Adults	WHO tube assay	Pyrethroids	Deltamethrin	0.05	%	Sodium channel modulators	3A	75	NA	94	Possible resistance	PR	NA	NA	NA	NA	NA	NA	NA	Published article	Chuaycharoensuk et al 2011	http://onlinelibrary.wiley.com/doi/10.1111/j.1948-7134.2011.00158.x/abstract	Possible Resistance
149	Thailand	Chonburi	13.7321	100.498	2008	2008	2008	Aedes aegypti	Adults	WHO tube assay	Pyrethroids	Deltamethrin	0.05	%	Sodium channel modulators	3A	75	NA	95.33	Possible resistance	PR	NA	NA	NA	NA	NA	NA	NA	Published article	Chuaycharoensuk et al 2011	http://onlinelibrary.wiley.com/doi/10.1111/j.1948-7134.2011.00158.x/abstract	Possible Resistance
150	Thailand	Prachinburi	14.0418	101.66	2008	2008	2008	Aedes aegypti	Adults	WHO tube assay	Pyrethroids	Deltamethrin	0.05	%	Sodium channel modulators	3A	75	NA	100	Susceptibility	S	NA	NA	NA	NA	NA	NA	NA	Published article	Chuaycharoensuk et al 2011	http://onlinelibrary.wiley.com/doi/10.1111/j.1948-7134.2011.00158.x/abstract	Susceptible
151	Thailand	Buri Ram	14.9928	103.103	2008	2008	2008	Aedes aegypti	Adults	WHO tube assay	Pyrethroids	Deltamethrin	0.05	%	Sodium channel modulators	3A	75	NA	100	Susceptibility	S	NA	NA	NA	NA	NA	NA	NA	Published article	Chuaycharoensuk et al 2011	http://onlinelibrary.wiley.com/doi/10.1111/j.1948-7134.2011.00158.x/abstract	Susceptible
152	Thailand	Kalasin	16.4294	103.505	2008	2008	2008	Aedes aegypti	Adults	WHO tube assay	Pyrethroids	Deltamethrin	0.05	%	Sodium channel modulators	3A	75	NA	100	Susceptibility	S	NA	NA	NA	NA	NA	NA	NA	Published article	Chuaycharoensuk et al 2011	http://onlinelibrary.wiley.com/doi/10.1111/j.1948-7134.2011.00158.x/abstract	Susceptible
153	Thailand	Khon Kaen	16.4322	102.824	2008	2008	2008	Aedes aegypti	Adults	WHO tube assay	Pyrethroids	Deltamethrin	0.05	%	Sodium channel modulators	3A	75	NA	96	Possible resistance	PR	NA	NA	NA	NA	NA	NA	NA	Published article	Chuaycharoensuk et al 2011	http://onlinelibrary.wiley.com/doi/10.1111/j.1948-7134.2011.00158.x/abstract	Possible Resistance
154	Thailand	Nakhon Ratchasima	14.9738	102.084	2008	2008	2008	Aedes aegypti	Adults	WHO tube assay	Pyrethroids	Deltamethrin	0.05	%	Sodium channel modulators	3A	75	NA	100	Susceptibility	S	NA	NA	NA	NA	NA	NA	NA	Published article	Chuaycharoensuk et al 2011	http://onlinelibrary.wiley.com/doi/10.1111/j.1948-7134.2011.00158.x/abstract	Susceptible
155	Thailand	Si Sa Ket	15.1186	104.321	2008	2008	2008	Aedes aegypti	Adults	WHO tube assay	Pyrethroids	Deltamethrin	0.05	%	Sodium channel modulators	3A	75	NA	100	Susceptibility	S	NA	NA	NA	NA	NA	NA	NA	Published article	Chuaycharoensuk et al 2011	http://onlinelibrary.wiley.com/doi/10.1111/j.1948-7134.2011.00158.x/abstract	Susceptible
156	Thailand	Surin	14.8829	103.494	2008	2008	2008	Aedes aegypti	Adults	WHO tube assay	Pyrethroids	Deltamethrin	0.05	%	Sodium channel modulators	3A	75	NA	100	Susceptibility	S	NA	NA	NA	NA	NA	NA	NA	Published article	Chuaycharoensuk et al 2011	http://onlinelibrary.wiley.com/doi/10.1111/j.1948-7134.2011.00158.x/abstract	Susceptible
157	Thailand	Roi Et	16.0536	103.652	2008	2008	2008	Aedes aegypti	Adults	WHO tube assay	Pyrethroids	Deltamethrin	0.05	%	Sodium channel modulators	3A	75	NA	100	Susceptibility	S	NA	NA	NA	NA	NA	NA	NA	Published article	Chuaycharoensuk et al 2011	http://onlinelibrary.wiley.com/doi/10.1111/j.1948-7134.2011.00158.x/abstract	Susceptible
158	Thailand	Udon Thani	17.3645	102.816	2008	2008	2008	Aedes aegypti	Adults	WHO tube assay	Pyrethroids	Deltamethrin	0.05	%	Sodium channel modulators	3A	75	NA	98	Susceptibility	S	NA	NA	NA	NA	NA	NA	NA	Published article	Chuaycharoensuk et al 2011	http://onlinelibrary.wiley.com/doi/10.1111/j.1948-7134.2011.00158.x/abstract	Susceptible
159	Thailand	Chiang Mai	18.7061	98.9817	2008	2008	2008	Aedes aegypti	Adults	WHO tube assay	Pyrethroids	Deltamethrin	0.05	%	Sodium channel modulators	3A	75	NA	100	Susceptibility	S	NA	NA	NA	NA	NA	NA	NA	Published article	Chuaycharoensuk et al 2011	http://onlinelibrary.wiley.com/doi/10.1111/j.1948-7134.2011.00158.x/abstract	Susceptible
160	Thailand	Chiang Rai	19.9071	99.831	2008	2008	2008	Aedes aegypti	Adults	WHO tube assay	Pyrethroids	Deltamethrin	0.05	%	Sodium channel modulators	3A	75	NA	100	Susceptibility	S	NA	NA	NA	NA	NA	NA	NA	Published article	Chuaycharoensuk et al 2011	http://onlinelibrary.wiley.com/doi/10.1111/j.1948-7134.2011.00158.x/abstract	Susceptible
161	Thailand	Kamphaeng Phet	16.4828	99.5227	2008	2008	2008	Aedes aegypti	Adults	WHO tube assay	Pyrethroids	Deltamethrin	0.05	%	Sodium channel modulators	3A	75	NA	100	Susceptibility	S	NA	NA	NA	NA	NA	NA	NA	Published article	Chuaycharoensuk et al 2011	http://onlinelibrary.wiley.com/doi/10.1111/j.1948-7134.2011.00158.x/abstract	Susceptible
162	Thailand	Lamphun	18.5745	99.0087	2008	2008	2008	Aedes aegypti	Adults	WHO tube assay	Pyrethroids	Deltamethrin	0.05	%	Sodium channel modulators	3A	75	NA	100	Susceptibility	S	NA	NA	NA	NA	NA	NA	NA	Published article	Chuaycharoensuk et al 2011	http://onlinelibrary.wiley.com/doi/10.1111/j.1948-7134.2011.00158.x/abstract	Susceptible
163	Thailand	Lampang	18.2892	99.4902	2008	2008	2008	Aedes aegypti	Adults	WHO tube assay	Pyrethroids	Deltamethrin	0.05	%	Sodium channel modulators	3A	75	NA	100	Susceptibility	S	NA	NA	NA	NA	NA	NA	NA	Published article	Chuaycharoensuk et al 2011	http://onlinelibrary.wiley.com/doi/10.1111/j.1948-7134.2011.00158.x/abstract	Susceptible
164	Thailand	Nakhon Sawan	15.6987	100.12	2008	2008	2008	Aedes aegypti	Adults	WHO tube assay	Pyrethroids	Deltamethrin	0.05	%	Sodium channel modulators	3A	75	NA	84	Confirmed resistance	R	NA	NA	NA	NA	NA	NA	NA	Published article	Chuaycharoensuk et al 2011	http://onlinelibrary.wiley.com/doi/10.1111/j.1948-7134.2011.00158.x/abstract	Resistant
165	Thailand	Phrae	18.1446	100.14	2008	2008	2008	Aedes aegypti	Adults	WHO tube assay	Pyrethroids	Deltamethrin	0.05	%	Sodium channel modulators	3A	75	NA	100	Susceptibility	S	NA	NA	NA	NA	NA	NA	NA	Published article	Chuaycharoensuk et al 2011	http://onlinelibrary.wiley.com/doi/10.1111/j.1948-7134.2011.00158.x/abstract	Susceptible
166	Thailand	Tak	16.8855	99.1271	2008	2008	2008	Aedes aegypti	Adults	WHO tube assay	Pyrethroids	Deltamethrin	0.05	%	Sodium channel modulators	3A	75	NA	96	Possible resistance	PR	NA	NA	NA	NA	NA	NA	NA	Published article	Chuaycharoensuk et al 2011	http://onlinelibrary.wiley.com/doi/10.1111/j.1948-7134.2011.00158.x/abstract	Possible Resistance
167	Thailand	Uthai Thani	15.384	100.024	2008	2008	2008	Aedes aegypti	Adults	WHO tube assay	Pyrethroids	Deltamethrin	0.05	%	Sodium channel modulators	3A	75	NA	100	Susceptibility	S	NA	NA	NA	NA	NA	NA	NA	Published article	Chuaycharoensuk et al 2011	http://onlinelibrary.wiley.com/doi/10.1111/j.1948-7134.2011.00158.x/abstract	Susceptible
168	Thailand	Chumphon	10.4931	99.18	2008	2008	2008	Aedes aegypti	Adults	WHO tube assay	Pyrethroids	Deltamethrin	0.05	%	Sodium channel modulators	3A	75	NA	86.47	Confirmed resistance	R	NA	NA	NA	NA	NA	NA	NA	Published article	Chuaycharoensuk et al 2011	http://onlinelibrary.wiley.com/doi/10.1111/j.1948-7134.2011.00158.x/abstract	Resistant
169	Thailand	Phuket	7.95194	98.3381	2008	2008	2008	Aedes aegypti	Adults	WHO tube assay	Pyrethroids	Deltamethrin	0.05	%	Sodium channel modulators	3A	75	NA	100	Susceptibility	S	NA	NA	NA	NA	NA	NA	NA	Published article	Chuaycharoensuk et al 2011	http://onlinelibrary.wiley.com/doi/10.1111/j.1948-7134.2011.00158.x/abstract	Susceptible
170	Thailand	Phang Nga	8.45014	98.5255	2008	2008	2008	Aedes aegypti	Adults	WHO tube assay	Pyrethroids	Deltamethrin	0.05	%	Sodium channel modulators	3A	75	NA	100	Susceptibility	S	NA	NA	NA	NA	NA	NA	NA	Published article	Chuaycharoensuk et al 2011	http://onlinelibrary.wiley.com/doi/10.1111/j.1948-7134.2011.00158.x/abstract	Susceptible
171	Thailand	Prachuap Khiri Khan	11.8123	99.7973	2008	2008	2008	Aedes aegypti	Adults	WHO tube assay	Pyrethroids	Deltamethrin	0.05	%	Sodium channel modulators	3A	75	NA	96	Possible resistance	PR	NA	NA	NA	NA	NA	NA	NA	Published article	Chuaycharoensuk et al 2011	http://onlinelibrary.wiley.com/doi/10.1111/j.1948-7134.2011.00158.x/abstract	Possible Resistance
172	Thailand	Phatthalung	7.61668	100.074	2008	2008	2008	Aedes aegypti	Adults	WHO tube assay	Pyrethroids	Deltamethrin	0.05	%	Sodium channel modulators	3A	75	NA	100	Susceptibility	S	NA	NA	NA	NA	NA	NA	NA	Published article	Chuaycharoensuk et al 2011	http://onlinelibrary.wiley.com/doi/10.1111/j.1948-7134.2011.00158.x/abstract	Susceptible
173	Thailand	Songla-HadYai	7.00867	100.475	2008	2008	2008	Aedes aegypti	Adults	WHO tube assay	Pyrethroids	Deltamethrin	0.05	%	Sodium channel modulators	3A	75	NA	90	Possible resistance	PR	NA	NA	NA	NA	NA	NA	NA	Published article	Chuaycharoensuk et al 2011	http://onlinelibrary.wiley.com/doi/10.1111/j.1948-7134.2011.00158.x/abstract	Possible Resistance
174	Thailand	Songkhla-Namom	6.95295	100.552	2008	2008	2008	Aedes aegypti	Adults	WHO tube assay	Pyrethroids	Deltamethrin	0.05	%	Sodium channel modulators	3A	75	NA	84	Confirmed resistance	R	NA	NA	NA	NA	NA	NA	NA	Published article	Chuaycharoensuk et al 2011	http://onlinelibrary.wiley.com/doi/10.1111/j.1948-7134.2011.00158.x/abstract	Resistant
175	Thailand	Songkhla-Ranode	6.99928	100.472	2008	2008	2008	Aedes aegypti	Adults	WHO tube assay	Pyrethroids	Deltamethrin	0.05	%	Sodium channel modulators	3A	75	NA	100	Susceptibility	S	NA	NA	NA	NA	NA	NA	NA	Published article	Chuaycharoensuk et al 2011	http://onlinelibrary.wiley.com/doi/10.1111/j.1948-7134.2011.00158.x/abstract	Susceptible
176	Thailand	Songla-Sadao	6.63648	100.424	2008	2008	2008	Aedes aegypti	Adults	WHO tube assay	Pyrethroids	Deltamethrin	0.05	%	Sodium channel modulators	3A	75	NA	82	Confirmed resistance	R	NA	NA	NA	NA	NA	NA	NA	Published article	Chuaycharoensuk et al 2011	http://onlinelibrary.wiley.com/doi/10.1111/j.1948-7134.2011.00158.x/abstract	Resistant
177	Thailand	Surat Thani	9.13675	99.3224	2008	2008	2008	Aedes aegypti	Adults	WHO tube assay	Pyrethroids	Deltamethrin	0.05	%	Sodium channel modulators	3A	75	NA	88	Confirmed resistance	R	NA	NA	NA	NA	NA	NA	NA	Published article	Chuaycharoensuk et al 2011	http://onlinelibrary.wiley.com/doi/10.1111/j.1948-7134.2011.00158.x/abstract	Resistant
178	Thailand	Kanchanaburi	14.0208	99.5327	2008	2008	2008	Aedes aegypti	Adults	WHO tube assay	Pyrethroids	Deltamethrin	0.05	%	Sodium channel modulators	3A	75	NA	100	Susceptibility	S	NA	NA	NA	NA	NA	NA	NA	Published article	Chuaycharoensuk et al 2011	http://onlinelibrary.wiley.com/doi/10.1111/j.1948-7134.2011.00158.x/abstract	Susceptible
179	Thailand	Bangkok	13.7563	100.502	2008	2008	2008	Aedes aegypti	Adults	WHO tube assay	Pyrethroids	Lambda-cyhalothrin	0.05	%	Sodium channel modulators	3A	75	NA	100	Susceptibility	S	NA	NA	NA	NA	NA	NA	NA	Published article	Chuaycharoensuk et al 2011	http://onlinelibrary.wiley.com/doi/10.1111/j.1948-7134.2011.00158.x/abstract	Susceptible
180	Thailand	Chanthaburi	12.6115	102.104	2008	2008	2008	Aedes aegypti	Adults	WHO tube assay	Pyrethroids	Lambda-cyhalothrin	0.05	%	Sodium channel modulators	3A	75	NA	100	Susceptibility	S	NA	NA	NA	NA	NA	NA	NA	Published article	Chuaycharoensuk et al 2011	http://onlinelibrary.wiley.com/doi/10.1111/j.1948-7134.2011.00158.x/abstract	Susceptible
181	Thailand	Chonburi	13.7321	100.498	2008	2008	2008	Aedes aegypti	Adults	WHO tube assay	Pyrethroids	Lambda-cyhalothrin	0.05	%	Sodium channel modulators	3A	75	NA	100	Susceptibility	S	NA	NA	NA	NA	NA	NA	NA	Published article	Chuaycharoensuk et al 2011	http://onlinelibrary.wiley.com/doi/10.1111/j.1948-7134.2011.00158.x/abstract	Susceptible
182	Thailand	Prachinburi(Eastern)	14.0418	101.66	2008	2008	2008	Aedes aegypti	Adults	WHO tube assay	Pyrethroids	Lambda-cyhalothrin	0.05	%	Sodium channel modulators	3A	75	NA	100	Susceptibility	S	NA	NA	NA	NA	NA	NA	NA	Published article	Chuaycharoensuk et al 2011	http://onlinelibrary.wiley.com/doi/10.1111/j.1948-7134.2011.00158.x/abstract	Susceptible
183	Thailand	Buri Ram	14.993	103.103	2008	2008	2008	Aedes aegypti	Adults	WHO tube assay	Pyrethroids	Lambda-cyhalothrin	0.05	%	Sodium channel modulators	3A	75	NA	100	Susceptibility	S	NA	NA	NA	NA	NA	NA	NA	Published article	Chuaycharoensuk et al 2011	http://onlinelibrary.wiley.com/doi/10.1111/j.1948-7134.2011.00158.x/abstract	Susceptible
184	Thailand	Kalasin	16.4297	103.505	2008	2008	2008	Aedes aegypti	Adults	WHO tube assay	Pyrethroids	Lambda-cyhalothrin	0.05	%	Sodium channel modulators	3A	75	NA	100	Susceptibility	S	NA	NA	NA	NA	NA	NA	NA	Published article	Chuaycharoensuk et al 2011	http://onlinelibrary.wiley.com/doi/10.1111/j.1948-7134.2011.00158.x/abstract	Susceptible
185	Thailand	Khon Kaen	16.4322	102.824	2008	2008	2008	Aedes aegypti	Adults	WHO tube assay	Pyrethroids	Lambda-cyhalothrin	0.05	%	Sodium channel modulators	3A	75	NA	100	Susceptibility	S	NA	NA	NA	NA	NA	NA	NA	Published article	Chuaycharoensuk et al 2011	http://onlinelibrary.wiley.com/doi/10.1111/j.1948-7134.2011.00158.x/abstract	Susceptible
186	Thailand	Nakhon Ratchasima	14.9739	102.084	2008	2008	2008	Aedes aegypti	Adults	WHO tube assay	Pyrethroids	Lambda-cyhalothrin	0.05	%	Sodium channel modulators	3A	75	NA	100	Susceptibility	S	NA	NA	NA	NA	NA	NA	NA	Published article	Chuaycharoensuk et al 2011	http://onlinelibrary.wiley.com/doi/10.1111/j.1948-7134.2011.00158.x/abstract	Susceptible
187	Thailand	Si Sa Ket	15.1186	104.322	2008	2008	2008	Aedes aegypti	Adults	WHO tube assay	Pyrethroids	Lambda-cyhalothrin	0.05	%	Sodium channel modulators	3A	75	NA	100	Susceptibility	S	NA	NA	NA	NA	NA	NA	NA	Published article	Chuaycharoensuk et al 2011	http://onlinelibrary.wiley.com/doi/10.1111/j.1948-7134.2011.00158.x/abstract	Susceptible
188	Thailand	Surin	14.883	103.494	2008	2008	2008	Aedes aegypti	Adults	WHO tube assay	Pyrethroids	Lambda-cyhalothrin	0.05	%	Sodium channel modulators	3A	75	NA	100	Susceptibility	S	NA	NA	NA	NA	NA	NA	NA	Published article	Chuaycharoensuk et al 2011	http://onlinelibrary.wiley.com/doi/10.1111/j.1948-7134.2011.00158.x/abstract	Susceptible
189	Thailand	Roi Et	16.0538	103.652	2008	2008	2008	Aedes aegypti	Adults	WHO tube assay	Pyrethroids	Lambda-cyhalothrin	0.05	%	Sodium channel modulators	3A	75	NA	100	Susceptibility	S	NA	NA	NA	NA	NA	NA	NA	Published article	Chuaycharoensuk et al 2011	http://onlinelibrary.wiley.com/doi/10.1111/j.1948-7134.2011.00158.x/abstract	Susceptible
190	Thailand	Udon Thani	17.3644	102.816	2008	2008	2008	Aedes aegypti	Adults	WHO tube assay	Pyrethroids	Lambda-cyhalothrin	0.05	%	Sodium channel modulators	3A	75	NA	100	Susceptibility	S	NA	NA	NA	NA	NA	NA	NA	Published article	Chuaycharoensuk et al 2011	http://onlinelibrary.wiley.com/doi/10.1111/j.1948-7134.2011.00158.x/abstract	Susceptible
191	Thailand	Chiang Mai	18.706	98.9818	2008	2008	2008	Aedes aegypti	Adults	WHO tube assay	Pyrethroids	Lambda-cyhalothrin	0.05	%	Sodium channel modulators	3A	75	NA	100	Susceptibility	S	NA	NA	NA	NA	NA	NA	NA	Published article	Chuaycharoensuk et al 2011	http://onlinelibrary.wiley.com/doi/10.1111/j.1948-7134.2011.00158.x/abstract	Susceptible
192	Thailand	Chiang Rai	19.9063	99.8304	2008	2008	2008	Aedes aegypti	Adults	WHO tube assay	Pyrethroids	Lambda-cyhalothrin	0.05	%	Sodium channel modulators	3A	75	NA	100	Susceptibility	S	NA	NA	NA	NA	NA	NA	NA	Published article	Chuaycharoensuk et al 2011	http://onlinelibrary.wiley.com/doi/10.1111/j.1948-7134.2011.00158.x/abstract	Susceptible
193	Thailand	Kamphaeng Phet	16.4828	99.5227	2008	2008	2008	Aedes aegypti	Adults	WHO tube assay	Pyrethroids	Lambda-cyhalothrin	0.05	%	Sodium channel modulators	3A	75	NA	100	Susceptibility	S	NA	NA	NA	NA	NA	NA	NA	Published article	Chuaycharoensuk et al 2011	http://onlinelibrary.wiley.com/doi/10.1111/j.1948-7134.2011.00158.x/abstract	Susceptible
194	Thailand	Lamphun	18.5589	99.0049	2008	2008	2008	Aedes aegypti	Adults	WHO tube assay	Pyrethroids	Lambda-cyhalothrin	0.05	%	Sodium channel modulators	3A	75	NA	100	Susceptibility	S	NA	NA	NA	NA	NA	NA	NA	Published article	Chuaycharoensuk et al 2011	http://onlinelibrary.wiley.com/doi/10.1111/j.1948-7134.2011.00158.x/abstract	Susceptible
195	Thailand	Lampang	18.2888	99.4909	2008	2008	2008	Aedes aegypti	Adults	WHO tube assay	Pyrethroids	Lambda-cyhalothrin	0.05	%	Sodium channel modulators	3A	75	NA	100	Susceptibility	S	NA	NA	NA	NA	NA	NA	NA	Published article	Chuaycharoensuk et al 2011	http://onlinelibrary.wiley.com/doi/10.1111/j.1948-7134.2011.00158.x/abstract	Susceptible
196	Thailand	Nakhon Sawan	15.6989	100.12	2008	2008	2008	Aedes aegypti	Adults	WHO tube assay	Pyrethroids	Lambda-cyhalothrin	0.05	%	Sodium channel modulators	3A	75	NA	100	Susceptibility	S	NA	NA	NA	NA	NA	NA	NA	Published article	Chuaycharoensuk et al 2011	http://onlinelibrary.wiley.com/doi/10.1111/j.1948-7134.2011.00158.x/abstract	Susceptible
197	Thailand	Phrae	18.1446	100.14	2008	2008	2008	Aedes aegypti	Adults	WHO tube assay	Pyrethroids	Lambda-cyhalothrin	0.05	%	Sodium channel modulators	3A	75	NA	100	Susceptibility	S	NA	NA	NA	NA	NA	NA	NA	Published article	Chuaycharoensuk et al 2011	http://onlinelibrary.wiley.com/doi/10.1111/j.1948-7134.2011.00158.x/abstract	Susceptible
198	Thailand	Tak	16.884	99.1258	2008	2008	2008	Aedes aegypti	Adults	WHO tube assay	Pyrethroids	Lambda-cyhalothrin	0.05	%	Sodium channel modulators	3A	75	NA	100	Susceptibility	S	NA	NA	NA	NA	NA	NA	NA	Published article	Chuaycharoensuk et al 2011	http://onlinelibrary.wiley.com/doi/10.1111/j.1948-7134.2011.00158.x/abstract	Susceptible
199	Thailand	Uthai Thani	15.3836	100.024	2008	2008	2008	Aedes aegypti	Adults	WHO tube assay	Pyrethroids	Lambda-cyhalothrin	0.05	%	Sodium channel modulators	3A	75	NA	100	Susceptibility	S	NA	NA	NA	NA	NA	NA	NA	Published article	Chuaycharoensuk et al 2011	http://onlinelibrary.wiley.com/doi/10.1111/j.1948-7134.2011.00158.x/abstract	Susceptible
200	Thailand	Chumphon	10.4931	99.18	2008	2008	2008	Aedes aegypti	Adults	WHO tube assay	Pyrethroids	Lambda-cyhalothrin	0.05	%	Sodium channel modulators	3A	75	NA	100	Susceptibility	S	NA	NA	NA	NA	NA	NA	NA	Published article	Chuaycharoensuk et al 2011	http://onlinelibrary.wiley.com/doi/10.1111/j.1948-7134.2011.00158.x/abstract	Susceptible
201	Thailand	Phuket	7.95194	98.3381	2008	2008	2008	Aedes aegypti	Adults	WHO tube assay	Pyrethroids	Lambda-cyhalothrin	0.05	%	Sodium channel modulators	3A	75	NA	100	Susceptibility	S	NA	NA	NA	NA	NA	NA	NA	Published article	Chuaycharoensuk et al 2011	http://onlinelibrary.wiley.com/doi/10.1111/j.1948-7134.2011.00158.x/abstract	Susceptible
202	Thailand	Phang Nga	8.45014	98.5255	2008	2008	2008	Aedes aegypti	Adults	WHO tube assay	Pyrethroids	Lambda-cyhalothrin	0.05	%	Sodium channel modulators	3A	75	NA	100	Susceptibility	S	NA	NA	NA	NA	NA	NA	NA	Published article	Chuaycharoensuk et al 2011	http://onlinelibrary.wiley.com/doi/10.1111/j.1948-7134.2011.00158.x/abstract	Susceptible
203	Thailand	Prachuap Khiri Khan	11.8123	99.7973	2008	2008	2008	Aedes aegypti	Adults	WHO tube assay	Pyrethroids	Lambda-cyhalothrin	0.05	%	Sodium channel modulators	3A	75	NA	100	Susceptibility	S	NA	NA	NA	NA	NA	NA	NA	Published article	Chuaycharoensuk et al 2011	http://onlinelibrary.wiley.com/doi/10.1111/j.1948-7134.2011.00158.x/abstract	Susceptible
204	Thailand	Phatthalung	7.61668	100.074	2008	2008	2008	Aedes aegypti	Adults	WHO tube assay	Pyrethroids	Lambda-cyhalothrin	0.05	%	Sodium channel modulators	3A	75	NA	100	Susceptibility	S	NA	NA	NA	NA	NA	NA	NA	Published article	Chuaycharoensuk et al 2011	http://onlinelibrary.wiley.com/doi/10.1111/j.1948-7134.2011.00158.x/abstract	Susceptible
205	Thailand	Songla-HadYai	7.00867	100.475	2008	2008	2008	Aedes aegypti	Adults	WHO tube assay	Pyrethroids	Lambda-cyhalothrin	0.05	%	Sodium channel modulators	3A	75	NA	100	Susceptibility	S	NA	NA	NA	NA	NA	NA	NA	Published article	Chuaycharoensuk et al 2011	http://onlinelibrary.wiley.com/doi/10.1111/j.1948-7134.2011.00158.x/abstract	Susceptible
206	Thailand	Songkhla-Namom	6.95295	100.552	2008	2008	2008	Aedes aegypti	Adults	WHO tube assay	Pyrethroids	Lambda-cyhalothrin	0.05	%	Sodium channel modulators	3A	75	NA	100	Susceptibility	S	NA	NA	NA	NA	NA	NA	NA	Published article	Chuaycharoensuk et al 2011	http://onlinelibrary.wiley.com/doi/10.1111/j.1948-7134.2011.00158.x/abstract	Susceptible
207	Thailand	Songkhla-Ranode	6.99928	100.472	2008	2008	2008	Aedes aegypti	Adults	WHO tube assay	Pyrethroids	Lambda-cyhalothrin	0.05	%	Sodium channel modulators	3A	75	NA	100	Susceptibility	S	NA	NA	NA	NA	NA	NA	NA	Published article	Chuaycharoensuk et al 2011	http://onlinelibrary.wiley.com/doi/10.1111/j.1948-7134.2011.00158.x/abstract	Susceptible
208	Thailand	Songla-Sadao	6.63648	100.424	2008	2008	2008	Aedes aegypti	Adults	WHO tube assay	Pyrethroids	Lambda-cyhalothrin	0.05	%	Sodium channel modulators	3A	75	NA	100	Susceptibility	S	NA	NA	NA	NA	NA	NA	NA	Published article	Chuaycharoensuk et al 2011	http://onlinelibrary.wiley.com/doi/10.1111/j.1948-7134.2011.00158.x/abstract	Susceptible
209	Thailand	Surat Thani	9.13675	99.3224	2008	2008	2008	Aedes aegypti	Adults	WHO tube assay	Pyrethroids	Lambda-cyhalothrin	0.05	%	Sodium channel modulators	3A	75	NA	100	Susceptibility	S	NA	NA	NA	NA	NA	NA	NA	Published article	Chuaycharoensuk et al 2011	http://onlinelibrary.wiley.com/doi/10.1111/j.1948-7134.2011.00158.x/abstract	Susceptible
210	Thailand	Kanchanaburi	14.0208	99.5327	2008	2008	2008	Aedes aegypti	Adults	WHO tube assay	Pyrethroids	Lambda-cyhalothrin	0.05	%	Sodium channel modulators	3A	75	NA	100	Susceptibility	S	NA	NA	NA	NA	NA	NA	NA	Published article	Chuaycharoensuk et al 2011	http://onlinelibrary.wiley.com/doi/10.1111/j.1948-7134.2011.00158.x/abstract	Susceptible
211	Brazil	Maceio	-9.65066	-35.7094	January-September 2001	2001	2001	Aedes aegypti	Adults	CDC bottle bioassay	Pyrethroids	Cypermethrin	8	ug	Sodium channel modulators	3A	45	NA	77.7	Confirmed resistance	R	NA	NA	NA	NA	NA	NA	NA	Published article	Da-Cunha et al 2005	http://www.scielo.br/pdf/mioc/v100n4/v100n4a17.pdf	Resistant
212	Brazil	Atacaju	-10.9472	-37.0731	January-September 2001	2001	2001	Aedes aegypti	Adults	CDC bottle bioassay	Pyrethroids	Cypermethrin	8	ug	Sodium channel modulators	3A	45	NA	95.2	Possible resistance	PR	NA	NA	NA	NA	NA	NA	NA	Published article	Da-Cunha et al 2005	http://www.scielo.br/pdf/mioc/v100n4/v100n4a17.pdf	Possible Resistance
213	Brazil	Barra dos Coqueiros	-10.9079	-37.0269	January-September 2001	2001	2001	Aedes aegypti	Adults	CDC bottle bioassay	Pyrethroids	Cypermethrin	8	ug	Sodium channel modulators	3A	45	NA	95.4	Possible resistance	PR	NA	NA	NA	NA	NA	NA	NA	Published article	Da-Cunha et al 2005	http://www.scielo.br/pdf/mioc/v100n4/v100n4a17.pdf	Possible Resistance
214	Brazil	Duque de Caxias	-22.7863	-43.3053	January-September 2001	2001	2001	Aedes aegypti	Adults	CDC bottle bioassay	Pyrethroids	Cypermethrin	8	ug	Sodium channel modulators	3A	45	NA	81.6	Confirmed resistance	R	NA	NA	NA	NA	NA	NA	NA	Published article	Da-Cunha et al 2005	http://www.scielo.br/pdf/mioc/v100n4/v100n4a17.pdf	Resistant
215	Brazil	Niteroi	-22.8859	-43.1152	January-September 2001	2001	2001	Aedes aegypti	Adults	CDC bottle bioassay	Pyrethroids	Cypermethrin	8	ug	Sodium channel modulators	3A	45	NA	86.7	Confirmed resistance	R	NA	NA	NA	NA	NA	NA	NA	Published article	Da-Cunha et al 2005	http://www.scielo.br/pdf/mioc/v100n4/v100n4a17.pdf	Resistant
216	Brazil	Sao GonÃ§alo	-22.8273	-43.0638	January-September 2001	2001	2001	Aedes aegypti	Adults	CDC bottle bioassay	Pyrethroids	Cypermethrin	8	ug	Sodium channel modulators	3A	45	NA	94.6	Possible resistance	PR	NA	NA	NA	NA	NA	NA	NA	Published article	Da-Cunha et al 2005	http://www.scielo.br/pdf/mioc/v100n4/v100n4a17.pdf	Possible Resistance
217	Brazil	Sao Joao de Meriti	-22.7908	-43.3699	January-September 2001	2001	2001	Aedes aegypti	Adults	CDC bottle bioassay	Pyrethroids	Cypermethrin	8	ug	Sodium channel modulators	3A	45	NA	81.7	Confirmed resistance	R	NA	NA	NA	NA	NA	NA	NA	Published article	Da-Cunha et al 2005	http://www.scielo.br/pdf/mioc/v100n4/v100n4a17.pdf	Resistant
218	Brazil	Pilares	-22.8814	-43.2935	January-September 2001	2001	2001	Aedes aegypti	Adults	CDC bottle bioassay	Pyrethroids	Cypermethrin	8	ug	Sodium channel modulators	3A	45	NA	77.2	Confirmed resistance	R	NA	NA	NA	NA	NA	NA	NA	Published article	Da-Cunha et al 2005	http://www.scielo.br/pdf/mioc/v100n4/v100n4a17.pdf	Resistant
219	Brazil	Realengo	-22.8763	-43.4303	January-September 2001	2001	2001	Aedes aegypti	Adults	CDC bottle bioassay	Pyrethroids	Cypermethrin	8	ug	Sodium channel modulators	3A	45	NA	91.7	Possible resistance	PR	NA	NA	NA	NA	NA	NA	NA	Published article	Da-Cunha et al 2005	http://www.scielo.br/pdf/mioc/v100n4/v100n4a17.pdf	Possible Resistance
220	Brazil	Sao Cristovao	-11.009	-37.2047	January-September 2001	2001	2001	Aedes aegypti	Adults	CDC bottle bioassay	Pyrethroids	Cypermethrin	8	ug	Sodium channel modulators	3A	45	NA	83.7	Confirmed resistance	R	NA	NA	NA	NA	NA	NA	NA	Published article	Da-Cunha et al 2005	http://www.scielo.br/pdf/mioc/v100n4/v100n4a17.pdf	Resistant
221	Brazil	Cabo Frio	-22.8868	-42.0263	December 2002-August 2003	2002	2003	Aedes aegypti	Adults	CDC bottle bioassay	Pyrethroids	Cypermethrin	8	ug	Sodium channel modulators	3A	60	NA	80	Confirmed resistance	R	NA	NA	NA	NA	NA	NA	NA	Published article	Da-Cunha et al 2005	http://www.scielo.br/pdf/mioc/v100n4/v100n4a17.pdf	Resistant
222	Brazil	Itaperuna	-21.2002	-41.8803	December 2002-August 2003	2002	2003	Aedes aegypti	Adults	CDC bottle bioassay	Pyrethroids	Cypermethrin	8	ug	Sodium channel modulators	3A	45	NA	69.6	Confirmed resistance	R	NA	NA	NA	NA	NA	NA	NA	Published article	Da-Cunha et al 2005	http://www.scielo.br/pdf/mioc/v100n4/v100n4a17.pdf	Resistant
223	Brazil	SÃ£o JosÃ© do Vale do Rio Preto	-22.1784	-42.966	December 2002-August 2003	2002	2003	Aedes aegypti	Adults	CDC bottle bioassay	Pyrethroids	Cypermethrin	8	ug	Sodium channel modulators	3A	45	NA	93.7	Possible resistance	PR	NA	NA	NA	NA	NA	NA	NA	Published article	Da-Cunha et al 2005	http://www.scielo.br/pdf/mioc/v100n4/v100n4a17.pdf	Possible Resistance
224	Brazil	TrÃªs Rios	-22.117	-43.2189	December 2002-August 2003	2002	2003	Aedes aegypti	Adults	CDC bottle bioassay	Pyrethroids	Cypermethrin	8	ug	Sodium channel modulators	3A	60	NA	76.3	Confirmed resistance	R	NA	NA	NA	NA	NA	NA	NA	Published article	Da-Cunha et al 2005	http://www.scielo.br/pdf/mioc/v100n4/v100n4a17.pdf	Resistant
225	Brazil	Volta Redonda	-22.5078	-44.0946	December 2002-August 2003	2002	2003	Aedes aegypti	Adults	CDC bottle bioassay	Pyrethroids	Cypermethrin	8	ug	Sodium channel modulators	3A	60	NA	81.4	Confirmed resistance	R	NA	NA	NA	NA	NA	NA	NA	Published article	Da-Cunha et al 2005	http://www.scielo.br/pdf/mioc/v100n4/v100n4a17.pdf	Resistant
226	Brazil	Rio de Janeiro(Bota fogo)	-22.9511	-43.1809	December 2002-August 2003	2002	2003	Aedes aegypti	Adults	CDC bottle bioassay	Pyrethroids	Cypermethrin	8	ug	Sodium channel modulators	3A	60	NA	57.8	Confirmed resistance	R	NA	NA	NA	NA	NA	NA	NA	Published article	Da-Cunha et al 2005	http://www.scielo.br/pdf/mioc/v100n4/v100n4a17.pdf	Resistant
227	Brazil	Rio de Janeiro(Freguesia)	-22.9349	-43.336	December 2002-August 2003	2002	2003	Aedes aegypti	Adults	CDC bottle bioassay	Pyrethroids	Cypermethrin	8	ug	Sodium channel modulators	3A	60	NA	74.4	Confirmed resistance	R	NA	NA	NA	NA	NA	NA	NA	Published article	Da-Cunha et al 2005	http://www.scielo.br/pdf/mioc/v100n4/v100n4a17.pdf	Resistant
228	Brazil	Rio de Janeiro(Taquara)	-22.9231	-43.3738	December 2002-August 2003	2002	2003	Aedes aegypti	Adults	CDC bottle bioassay	Pyrethroids	Cypermethrin	8	ug	Sodium channel modulators	3A	45	NA	60.8	Confirmed resistance	R	NA	NA	NA	NA	NA	NA	NA	Published article	Da-Cunha et al 2005	http://www.scielo.br/pdf/mioc/v100n4/v100n4a17.pdf	Resistant
229	Brazil	Rio de Janeiro(Tijuca)	-22.9326	-43.241	December 2002-August 2003	2002	2003	Aedes aegypti	Adults	CDC bottle bioassay	Pyrethroids	Cypermethrin	8	ug	Sodium channel modulators	3A	45	NA	88.1	Confirmed resistance	R	NA	NA	NA	NA	NA	NA	NA	Published article	Da-Cunha et al 2005	http://www.scielo.br/pdf/mioc/v100n4/v100n4a17.pdf	Resistant
230	Brazil	Arapiraca	-9.75556	-36.664	2001	2001	2001	Aedes aegypti	Adults	CDC bottle bioassay	Pyrethroids	Cypermethrin	8	ug	Sodium channel modulators	3A	45	NA	96.6	Possible resistance	PR	NA	NA	NA	NA	NA	NA	NA	Published article	Da-Cunha et al 2005	http://www.scielo.br/pdf/mioc/v100n4/v100n4a17.pdf	Possible Resistance
231	Brazil	Campos dos Goytacazes	-21.7626	-41.3184	2001	2001	2001	Aedes aegypti	Adults	CDC bottle bioassay	Pyrethroids	Cypermethrin	8	ug	Sodium channel modulators	3A	45	NA	92.8	Possible resistance	PR	NA	NA	NA	NA	NA	NA	NA	Published article	Da-Cunha et al 2005	http://www.scielo.br/pdf/mioc/v100n4/v100n4a17.pdf	Possible Resistance
232	Brazil	Nova Iguacu	-22.7561	-43.4606	2001	2001	2001	Aedes aegypti	Adults	CDC bottle bioassay	Pyrethroids	Cypermethrin	8	ug	Sodium channel modulators	3A	45	NA	89.4	Confirmed resistance	R	NA	NA	NA	NA	NA	NA	NA	Published article	Da-Cunha et al 2005	http://www.scielo.br/pdf/mioc/v100n4/v100n4a17.pdf	Resistant
233	Brazil	Rio de Janeiro(Jardim AmÃ©rica)	-22.8115	-43.3207	2001	2001	2001	Aedes aegypti	Adults	CDC bottle bioassay	Pyrethroids	Cypermethrin	8	ug	Sodium channel modulators	3A	30	NA	90.7	Possible resistance	PR	NA	NA	NA	NA	NA	NA	NA	Published article	Da-Cunha et al 2005	http://www.scielo.br/pdf/mioc/v100n4/v100n4a17.pdf	Possible Resistance
234	Brazil	Rio de Janeiro(Penha)	-22.8309	-43.2698	2001	2001	2001	Aedes aegypti	Adults	CDC bottle bioassay	Pyrethroids	Cypermethrin	8	ug	Sodium channel modulators	3A	75	NA	79.3	Confirmed resistance	R	NA	NA	NA	NA	NA	NA	NA	Published article	Da-Cunha et al 2005	http://www.scielo.br/pdf/mioc/v100n4/v100n4a17.pdf	Resistant
235	Brazil	Rio de Janeiro(Rocha Miranda)	-22.852	-43.3468	2001	2001	2001	Aedes aegypti	Adults	CDC bottle bioassay	Pyrethroids	Cypermethrin	8	ug	Sodium channel modulators	3A	60	NA	85.6	Confirmed resistance	R	NA	NA	NA	NA	NA	NA	NA	Published article	Da-Cunha et al 2005	http://www.scielo.br/pdf/mioc/v100n4/v100n4a17.pdf	Resistant
236	Brazil	Arapiraca	-9.75556	-36.664	2002-2003	2002	2003	Aedes aegypti	Adults	CDC bottle bioassay	Pyrethroids	Cypermethrin	8	ug	Sodium channel modulators	3A	75	NA	92.4	Possible resistance	PR	NA	NA	NA	NA	NA	NA	NA	Published article	Da-Cunha et al 2005	http://www.scielo.br/pdf/mioc/v100n4/v100n4a17.pdf	Possible Resistance
237	Brazil	Campos dos Goytacazes	-21.7627	-41.3184	2002-2003	2002	2003	Aedes aegypti	Adults	CDC bottle bioassay	Pyrethroids	Cypermethrin	8	ug	Sodium channel modulators	3A	60	NA	90	Possible resistance	PR	NA	NA	NA	NA	NA	NA	NA	Published article	Da-Cunha et al 2005	http://www.scielo.br/pdf/mioc/v100n4/v100n4a17.pdf	Possible Resistance
238	Brazil	Nova Iguacu	-22.7558	-43.4599	2002-2003	2002	2003	Aedes aegypti	Adults	CDC bottle bioassay	Pyrethroids	Cypermethrin	8	ug	Sodium channel modulators	3A	105	NA	82.5	Confirmed resistance	R	NA	NA	NA	NA	NA	NA	NA	Published article	Da-Cunha et al 2005	http://www.scielo.br/pdf/mioc/v100n4/v100n4a17.pdf	Resistant
239	Brazil	Rio de Janeiro(Jardim AmÃ©rica)	-22.8115	-43.3207	2002-2003	2002	2003	Aedes aegypti	Adults	CDC bottle bioassay	Pyrethroids	Cypermethrin	8	ug	Sodium channel modulators	3A	60	NA	58.9	Confirmed resistance	R	NA	NA	NA	NA	NA	NA	NA	Published article	Da-Cunha et al 2005	http://www.scielo.br/pdf/mioc/v100n4/v100n4a17.pdf	Resistant
240	Brazil	Rio de Janeiro(Penha)	-22.8308	-43.2698	2002-2003	2002	2003	Aedes aegypti	Adults	CDC bottle bioassay	Pyrethroids	Cypermethrin	8	ug	Sodium channel modulators	3A	60	NA	50.6	Confirmed resistance	R	NA	NA	NA	NA	NA	NA	NA	Published article	Da-Cunha et al 2005	http://www.scielo.br/pdf/mioc/v100n4/v100n4a17.pdf	Resistant
241	Brazil	Rio de Janeiro(Rocha Miranda)	-22.852	-43.3468	2002-2003	2002	2003	Aedes aegypti	Adults	CDC bottle bioassay	Pyrethroids	Cypermethrin	8	ug	Sodium channel modulators	3A	45	NA	65.8	Confirmed resistance	R	NA	NA	NA	NA	NA	NA	NA	Published article	Da-Cunha et al 2005	http://www.scielo.br/pdf/mioc/v100n4/v100n4a17.pdf	Resistant
242	Brazil	Alagoas	-9.65	-35.7333	January 2001-September 2001	2001	2001	Aedes aegypti	Adults	CDC bottle bioassay	Pyrethroids	Cypermethrin	8	?g/bottle	Sodium channel modulators	3A	45	NA	62	Confirmed resistance	R	NA	NA	NA	NA	NA	NA	NA	Published article	da-Cunha et al. 2005	http://www.scielo.br/pdf/mioc/v100n4/v100n4a17.pdf	Resistant
243	Brazil	Aracaju	-10.9	-37.0667	January 2001-September 2001	2001	2001	Aedes aegypti	Adults	CDC bottle bioassay	Pyrethroids	Cypermethrin	8	?g/bottle	Sodium channel modulators	3A	45	NA	95.7	Possible resistance	PR	NA	NA	NA	NA	NA	NA	NA	Published article	da-Cunha et al. 2005	http://www.scielo.br/pdf/mioc/v100n4/v100n4a17.pdf	Possible Resistance
244	Brazil	Barra dos Coqueiros	-10.9	-37.0167	January 2001-September 2001	2001	2001	Aedes aegypti	Adults	CDC bottle bioassay	Pyrethroids	Cypermethrin	8	?g/bottle	Sodium channel modulators	3A	30	NA	92.7	Possible resistance	PR	NA	NA	NA	NA	NA	NA	NA	Published article	da-Cunha et al. 2005	http://www.scielo.br/pdf/mioc/v100n4/v100n4a17.pdf	Possible Resistance
245	Brazil	Duque de Caxias	-22.7833	-43.3	January 2001-September 2001	2001	2001	Aedes aegypti	Adults	CDC bottle bioassay	Pyrethroids	Cypermethrin	8	?g/bottle	Sodium channel modulators	3A	45	NA	65.1	Confirmed resistance	R	NA	NA	NA	NA	NA	NA	NA	Published article	da-Cunha et al. 2005	http://www.scielo.br/pdf/mioc/v100n4/v100n4a17.pdf	Resistant
246	Brazil	Niteroi	-22.8667	-43.1	January 2001-September 2001	2001	2001	Aedes aegypti	Adults	CDC bottle bioassay	Pyrethroids	Cypermethrin	8	?g/bottle	Sodium channel modulators	3A	45	NA	73.3	Confirmed resistance	R	NA	NA	NA	NA	NA	NA	NA	Published article	da-Cunha et al. 2005	http://www.scielo.br/pdf/mioc/v100n4/v100n4a17.pdf	Resistant
247	Brazil	Sao Goncalo	-22.8167	-43.05	January 2001-September 2001	2001	2001	Aedes aegypti	Adults	CDC bottle bioassay	Pyrethroids	Cypermethrin	8	?g/bottle	Sodium channel modulators	3A	45	NA	90.2	Possible resistance	PR	NA	NA	NA	NA	NA	NA	NA	Published article	da-Cunha et al. 2005	http://www.scielo.br/pdf/mioc/v100n4/v100n4a17.pdf	Possible Resistance
248	Brazil	Sao Joao de Meriti	-22.8	-43.3667	January 2001-September 2001	2001	2001	Aedes aegypti	Adults	CDC bottle bioassay	Pyrethroids	Cypermethrin	8	?g/bottle	Sodium channel modulators	3A	45	NA	81.5	Confirmed resistance	R	NA	NA	NA	NA	NA	NA	NA	Published article	da-Cunha et al. 2005	http://www.scielo.br/pdf/mioc/v100n4/v100n4a17.pdf	Resistant
249	Brazil	Rio de Janeiro	-22.8667	-43.2833	January 2001-September 2001	2001	2001	Aedes aegypti	Adults	CDC bottle bioassay	Pyrethroids	Cypermethrin	8	?g/bottle	Sodium channel modulators	3A	60	NA	78.4	Confirmed resistance	R	NA	NA	NA	NA	NA	NA	NA	Published article	da-Cunha et al. 2005	http://www.scielo.br/pdf/mioc/v100n4/v100n4a17.pdf	Resistant
250	Brazil	Rio de Janeiro	-22.8667	-43.4333	January 2001-September 2001	2001	2001	Aedes aegypti	Adults	CDC bottle bioassay	Pyrethroids	Cypermethrin	8	?g/bottle	Sodium channel modulators	3A	60	NA	85.4	Confirmed resistance	R	NA	NA	NA	NA	NA	NA	NA	Published article	da-Cunha et al. 2005	http://www.scielo.br/pdf/mioc/v100n4/v100n4a17.pdf	Resistant
251	Brazil	Rio de Janeiro	-22.9	-43.2167	January 2001-September 2001	2001	2001	Aedes aegypti	Adults	CDC bottle bioassay	Pyrethroids	Cypermethrin	8	?g/bottle	Sodium channel modulators	3A	45	NA	81.9	Confirmed resistance	R	NA	NA	NA	NA	NA	NA	NA	Published article	da-Cunha et al. 2005	http://www.scielo.br/pdf/mioc/v100n4/v100n4a17.pdf	Resistant
252	Brazil	Cabo Frio	-22.8667	-42.0167	December 2002-August 2003	2002	2003	Aedes aegypti	Adults	CDC bottle bioassay	Pyrethroids	Cypermethrin	8	?g/bottle	Sodium channel modulators	3A	60	NA	66.1	Confirmed resistance	R	NA	NA	NA	NA	NA	NA	NA	Published article	da-Cunha et al. 2005	http://www.scielo.br/pdf/mioc/v100n4/v100n4a17.pdf	Resistant
253	Brazil	Itaperuna	-21.2	-41.8833	December 2002-August 2003	2002	2003	Aedes aegypti	Adults	CDC bottle bioassay	Pyrethroids	Cypermethrin	8	?g/bottle	Sodium channel modulators	3A	45	NA	54.8	Confirmed resistance	R	NA	NA	NA	NA	NA	NA	NA	Published article	da-Cunha et al. 2005	http://www.scielo.br/pdf/mioc/v100n4/v100n4a17.pdf	Resistant
254	Brazil	Sao Jose do Vale do Rio Preto	-22.15	-42.9167	December 2002-August 2003	2002	2003	Aedes aegypti	Adults	CDC bottle bioassay	Pyrethroids	Cypermethrin	8	?g/bottle	Sodium channel modulators	3A	45	NA	94.8	Possible resistance	PR	NA	NA	NA	NA	NA	NA	NA	Published article	da-Cunha et al. 2005	http://www.scielo.br/pdf/mioc/v100n4/v100n4a17.pdf	Possible Resistance
255	Brazil	Tres Rios	-22.1167	-43.2	December 2002-August 2003	2002	2003	Aedes aegypti	Adults	CDC bottle bioassay	Pyrethroids	Cypermethrin	8	?g/bottle	Sodium channel modulators	3A	60	NA	43	Confirmed resistance	R	NA	NA	NA	NA	NA	NA	NA	Published article	da-Cunha et al. 2005	http://www.scielo.br/pdf/mioc/v100n4/v100n4a17.pdf	Resistant
256	Brazil	Volta Redonda	-22.5167	-44.1	December 2002-August 2003	2002	2003	Aedes aegypti	Adults	CDC bottle bioassay	Pyrethroids	Cypermethrin	8	?g/bottle	Sodium channel modulators	3A	60	NA	77.9	Confirmed resistance	R	NA	NA	NA	NA	NA	NA	NA	Published article	da-Cunha et al. 2005	http://www.scielo.br/pdf/mioc/v100n4/v100n4a17.pdf	Resistant
257	Brazil	Rio de Janeiro	-22.95	-43.1833	December 2002-August 2003	2002	2003	Aedes aegypti	Adults	CDC bottle bioassay	Pyrethroids	Cypermethrin	8	?g/bottle	Sodium channel modulators	3A	60	NA	51.1	Confirmed resistance	R	NA	NA	NA	NA	NA	NA	NA	Published article	da-Cunha et al. 2005	http://www.scielo.br/pdf/mioc/v100n4/v100n4a17.pdf	Resistant
258	Brazil	Rio de Janeiro	-22.7833	-43.15	December 2002-August 2003	2002	2003	Aedes aegypti	Adults	CDC bottle bioassay	Pyrethroids	Cypermethrin	8	?g/bottle	Sodium channel modulators	3A	60	NA	78.3	Confirmed resistance	R	NA	NA	NA	NA	NA	NA	NA	Published article	da-Cunha et al. 2005	http://www.scielo.br/pdf/mioc/v100n4/v100n4a17.pdf	Resistant
259	Brazil	Rio de Janeiro	-22.9167	-43.3667	December 2002-August 2003	2002	2003	Aedes aegypti	Adults	CDC bottle bioassay	Pyrethroids	Cypermethrin	8	?g/bottle	Sodium channel modulators	3A	45	NA	48.7	Confirmed resistance	R	NA	NA	NA	NA	NA	NA	NA	Published article	da-Cunha et al. 2005	http://www.scielo.br/pdf/mioc/v100n4/v100n4a17.pdf	Resistant
260	Brazil	Rio de Janeiro	-22.9333	-43.2333	December 2002-August 2003	2002	2003	Aedes aegypti	Adults	CDC bottle bioassay	Pyrethroids	Cypermethrin	8	?g/bottle	Sodium channel modulators	3A	45	NA	64.4	Confirmed resistance	R	NA	NA	NA	NA	NA	NA	NA	Published article	da-Cunha et al. 2005	http://www.scielo.br/pdf/mioc/v100n4/v100n4a17.pdf	Resistant
261	Brazil	Arapiraca	-9.75	-36.65	2001-2003	2001	2003	Aedes aegypti	Adults	CDC bottle bioassay	Pyrethroids	Cypermethrin	8	?g/bottle	Sodium channel modulators	3A	45	NA	87.5	Confirmed resistance	R	NA	NA	NA	NA	NA	NA	NA	Published article	da-Cunha et al. 2005	http://www.scielo.br/pdf/mioc/v100n4/v100n4a17.pdf	Resistant
262	Brazil	Campos dos Goytacazes	-21.75	-41.3167	2001-2003	2001	2003	Aedes aegypti	Adults	CDC bottle bioassay	Pyrethroids	Cypermethrin	8	?g/bottle	Sodium channel modulators	3A	45	NA	73.3	Confirmed resistance	R	NA	NA	NA	NA	NA	NA	NA	Published article	da-Cunha et al. 2005	http://www.scielo.br/pdf/mioc/v100n4/v100n4a17.pdf	Resistant
263	Brazil	Nova Iguacu	-22.75	-43.45	2001-2003	2001	2003	Aedes aegypti	Adults	CDC bottle bioassay	Pyrethroids	Cypermethrin	8	?g/bottle	Sodium channel modulators	3A	45	NA	59	Confirmed resistance	R	NA	NA	NA	NA	NA	NA	NA	Published article	da-Cunha et al. 2005	http://www.scielo.br/pdf/mioc/v100n4/v100n4a17.pdf	Resistant
264	Brazil	Rio de Janeiro	-22.9068	-43.1729	2001-2003	2001	2003	Aedes aegypti	Adults	CDC bottle bioassay	Pyrethroids	Cypermethrin	8	?g/bottle	Sodium channel modulators	3A	30	NA	65	Confirmed resistance	R	NA	NA	NA	NA	NA	NA	NA	Published article	da-Cunha et al. 2005	http://www.scielo.br/pdf/mioc/v100n4/v100n4a17.pdf	Resistant
265	Brazil	Rio de Janeiro	-22.8333	-43.2833	2001-2003	2001	2003	Aedes aegypti	Adults	CDC bottle bioassay	Pyrethroids	Cypermethrin	8	?g/bottle	Sodium channel modulators	3A	75	NA	51.1	Confirmed resistance	R	NA	NA	NA	NA	NA	NA	NA	Published article	da-Cunha et al. 2005	http://www.scielo.br/pdf/mioc/v100n4/v100n4a17.pdf	Resistant
266	Brazil	Rio de Janeiro	-22.9068	-43.1729	2001-2003	2001	2003	Aedes aegypti	Adults	CDC bottle bioassay	Pyrethroids	Cypermethrin	8	?g/bottle	Sodium channel modulators	3A	60	NA	57.3	Confirmed resistance	R	NA	NA	NA	NA	NA	NA	NA	Published article	da-Cunha et al. 2005	http://www.scielo.br/pdf/mioc/v100n4/v100n4a17.pdf	Resistant
267	Brazil	Federal District	-22.8667	-48.1167	2000	2000	2000	Aedes aegypti	Larvae	WHO larval bioassay	Organophosphates	Temephos	0.012	mg/L	Acetylcholinesterase inhibitors	1B	2800	NA	98.2	Susceptibility	S	NA	NA	NA	NA	NA	NA	NA	Published article	de Carvalho et al. 2004	http://www.scielo.br/pdf/rsp/v38n5/en_21748.pdf	Susceptible
268	Brazil	Federal District	-16.0167	-48.05	2000	2000	2000	Aedes aegypti	Larvae	WHO larval bioassay	Organophosphates	Temephos	0.012	mg/L	Acetylcholinesterase inhibitors	1B	1796	NA	92.8	Possible resistance	PR	NA	NA	NA	NA	NA	NA	NA	Published article	de Carvalho et al. 2004	http://www.scielo.br/pdf/rsp/v38n5/en_21748.pdf	Possible Resistance
269	Brazil	Federal District	-15.4833	-47.6333	2000	2000	2000	Aedes aegypti	Larvae	WHO larval bioassay	Organophosphates	Temephos	0.012	mg/L	Acetylcholinesterase inhibitors	1B	3120	NA	88.8	Confirmed resistance	R	NA	NA	NA	NA	NA	NA	NA	Published article	de Carvalho et al. 2004	http://www.scielo.br/pdf/rsp/v38n5/en_21748.pdf	Resistant
270	Brazil	Federal District	-15.6333	-47.8167	2000	2000	2000	Aedes aegypti	Larvae	WHO larval bioassay	Organophosphates	Temephos	0.012	mg/L	Acetylcholinesterase inhibitors	1B	2600	NA	83.6	Confirmed resistance	R	NA	NA	NA	NA	NA	NA	NA	Published article	de Carvalho et al. 2004	http://www.scielo.br/pdf/rsp/v38n5/en_21748.pdf	Resistant
271	Brazil	Federal District	-15.8	-48.05	2000	2000	2000	Aedes aegypti	Larvae	WHO larval bioassay	Organophosphates	Temephos	0.012	mg/L	Acetylcholinesterase inhibitors	1B	2373	NA	63.4	Confirmed resistance	R	NA	NA	NA	NA	NA	NA	NA	Published article	de Carvalho et al. 2004	http://www.scielo.br/pdf/rsp/v38n5/en_21748.pdf	Resistant
272	Brazil	Federal District	-15.8	-47.9667	2000	2000	2000	Aedes aegypti	Larvae	WHO larval bioassay	Organophosphates	Temephos	0.012	mg/L	Acetylcholinesterase inhibitors	1B	2400	NA	61.9	Confirmed resistance	R	NA	NA	NA	NA	NA	NA	NA	Published article	de Carvalho et al. 2004	http://www.scielo.br/pdf/rsp/v38n5/en_21748.pdf	Resistant
273	Brazil	Federal District	-15.8667	-47.9667	2000	2000	2000	Aedes aegypti	Larvae	WHO larval bioassay	Organophosphates	Temephos	0.012	mg/L	Acetylcholinesterase inhibitors	1B	2200	NA	54.1	Confirmed resistance	R	NA	NA	NA	NA	NA	NA	NA	Published article	de Carvalho et al. 2004	http://www.scielo.br/pdf/rsp/v38n5/en_21748.pdf	Resistant
274	Brazil	Federal District	-15.8167	-48.1167	2001	2001	2001	Aedes aegypti	Larvae	WHO larval bioassay	Organophosphates	Temephos	0.012	mg/L	Acetylcholinesterase inhibitors	1B	1989	NA	66.4	Confirmed resistance	R	NA	NA	NA	NA	NA	NA	NA	Published article	de Carvalho et al. 2004	http://www.scielo.br/pdf/rsp/v38n5/en_21748.pdf	Resistant
275	Brazil	Federal District	-15.4833	-47.6333	2001	2001	2001	Aedes aegypti	Larvae	WHO larval bioassay	Organophosphates	Temephos	0.012	mg/L	Acetylcholinesterase inhibitors	1B	1999	NA	61.5	Confirmed resistance	R	NA	NA	NA	NA	NA	NA	NA	Published article	de Carvalho et al. 2004	http://www.scielo.br/pdf/rsp/v38n5/en_21748.pdf	Resistant
276	Brazil	Federal District	-15.6333	-47.8167	2001	2001	2001	Aedes aegypti	Larvae	WHO larval bioassay	Organophosphates	Temephos	0.012	mg/L	Acetylcholinesterase inhibitors	1B	1999	NA	44.4	Confirmed resistance	R	NA	NA	NA	NA	NA	NA	NA	Published article	de Carvalho et al. 2004	http://www.scielo.br/pdf/rsp/v38n5/en_21748.pdf	Resistant
277	Brazil	Federal District	-15.8667	-47.9667	2001	2001	2001	Aedes aegypti	Larvae	WHO larval bioassay	Organophosphates	Temephos	0.012	mg/L	Acetylcholinesterase inhibitors	1B	1588	NA	56.4	Confirmed resistance	R	NA	NA	NA	NA	NA	NA	NA	Published article	de Carvalho et al. 2004	http://www.scielo.br/pdf/rsp/v38n5/en_21748.pdf	Resistant
278	Mexico	San Lorenzo	17.7548	-94.7627	June-August 2013	2013	2013	Aedes aegypti	Adults	CDC bottle bioassay	Pyrethroids	Deltamethrin	10	ug/bottle	Sodium channel modulators	3A	429	NA	62.7	Confirmed resistance	R	NA	NA	NA	NA	NA	NA	NA	Published article	Deming et al. 2016	http://parasitesandvectors.biomedcentral.com/articles/10.1186/s13071-016-1346-3	Resistant
279	Mexico	Acanceh	20.8127	-89.4506	June-August 2013	2013	2013	Aedes aegypti	Adults	CDC bottle bioassay	Pyrethroids	Deltamethrin	10	ug/bottle	Sodium channel modulators	3A	429	NA	85	Confirmed resistance	R	NA	NA	NA	NA	NA	NA	NA	Published article	Deming et al. 2016	http://parasitesandvectors.biomedcentral.com/articles/10.1186/s13071-016-1346-3	Resistant
280	Mexico	Progreso	21.2812	-89.6652	June-August 2013	2013	2013	Aedes aegypti	Adults	CDC bottle bioassay	Pyrethroids	Deltamethrin	10	ug/bottle	Sodium channel modulators	3A	429	NA	71	Confirmed resistance	R	NA	NA	NA	NA	NA	NA	NA	Published article	Deming et al. 2016	http://parasitesandvectors.biomedcentral.com/articles/10.1186/s13071-016-1346-3	Resistant
281	Mexico	Hunucma	21.0163	-89.8772	June-August 2013	2013	2013	Aedes aegypti	Adults	CDC bottle bioassay	Pyrethroids	Deltamethrin	10	ug/bottle	Sodium channel modulators	3A	429	NA	85	Confirmed resistance	R	NA	NA	NA	NA	NA	NA	NA	Published article	Deming et al. 2016	http://parasitesandvectors.biomedcentral.com/articles/10.1186/s13071-016-1346-3	Resistant
282	Mexico	Conkal	21.075	-89.5196	June-August 2013	2013	2013	Aedes aegypti	Adults	CDC bottle bioassay	Pyrethroids	Deltamethrin	10	ug/bottle	Sodium channel modulators	3A	429	NA	88.1	Confirmed resistance	R	NA	NA	NA	NA	NA	NA	NA	Published article	Deming et al. 2016	http://parasitesandvectors.biomedcentral.com/articles/10.1186/s13071-016-1346-3	Resistant
283	Mexico	San Lorenzo	17.7548	-94.7627	June-August 2013	2013	2013	Aedes aegypti	Adults	CDC bottle bioassay	Carbamates	Bendiocarb	12.5	ug/bottle	Acetylcholinesterase inhibitors	1A	359	NA	100	Susceptibility	S	NA	NA	NA	NA	NA	NA	NA	Published article	Deming et al. 2016	http://parasitesandvectors.biomedcentral.com/articles/10.1186/s13071-016-1346-3	Susceptible
284	Mexico	Acanceh	20.8127	-89.4506	June-August 2013	2013	2013	Aedes aegypti	Adults	CDC bottle bioassay	Carbamates	Bendiocarb	12.5	ug/bottle	Acetylcholinesterase inhibitors	1A	359	NA	100	Susceptibility	S	NA	NA	NA	NA	NA	NA	NA	Published article	Deming et al. 2016	http://parasitesandvectors.biomedcentral.com/articles/10.1186/s13071-016-1346-3	Susceptible
285	Mexico	Progreso	21.2812	-89.6652	June-August 2013	2013	2013	Aedes aegypti	Adults	CDC bottle bioassay	Carbamates	Bendiocarb	12.5	ug/bottle	Acetylcholinesterase inhibitors	1A	359	NA	95	Possible resistance	PR	NA	NA	NA	NA	NA	NA	NA	Published article	Deming et al. 2016	http://parasitesandvectors.biomedcentral.com/articles/10.1186/s13071-016-1346-3	Possible Resistance
286	Mexico	Hunucma	21.0163	-89.8772	June-August 2013	2013	2013	Aedes aegypti	Adults	CDC bottle bioassay	Carbamates	Bendiocarb	12.5	ug/bottle	Acetylcholinesterase inhibitors	1A	359	NA	100	Susceptibility	S	NA	NA	NA	NA	NA	NA	NA	Published article	Deming et al. 2016	http://parasitesandvectors.biomedcentral.com/articles/10.1186/s13071-016-1346-3	Susceptible
287	Mexico	Conkal	21.075	-89.5196	June-August 2013	2013	2013	Aedes aegypti	Adults	CDC bottle bioassay	Carbamates	Bendiocarb	12.5	ug/bottle	Acetylcholinesterase inhibitors	1A	359	NA	100	Susceptibility	S	NA	NA	NA	NA	NA	NA	NA	Published article	Deming et al. 2016	http://parasitesandvectors.biomedcentral.com/articles/10.1186/s13071-016-1346-3	Susceptible
288	Mexico	San Lorenzo	17.7548	-94.7627	June-August 2013	2013	2013	Aedes aegypti	Adults	CDC bottle bioassay	Organophosphates	Chlorpyrifos	50	ug/bottle	Acetylcholinesterase inhibitors	1B	402	NA	20	Confirmed resistance	R	NA	NA	NA	NA	NA	NA	NA	Published article	Deming et al. 2016	http://parasitesandvectors.biomedcentral.com/articles/10.1186/s13071-016-1346-3	Resistant
289	Mexico	Acanceh	20.8127	-89.4506	June-August 2013	2013	2013	Aedes aegypti	Adults	CDC bottle bioassay	Organophosphates	Chlorpyrifos	50	ug/bottle	Acetylcholinesterase inhibitors	1B	402	NA	13.8	Confirmed resistance	R	NA	NA	NA	NA	NA	NA	NA	Published article	Deming et al. 2016	http://parasitesandvectors.biomedcentral.com/articles/10.1186/s13071-016-1346-3	Resistant
290	Mexico	Progreso	21.2812	-89.6652	June-August 2013	2013	2013	Aedes aegypti	Adults	CDC bottle bioassay	Organophosphates	Chlorpyrifos	50	ug/bottle	Acetylcholinesterase inhibitors	1B	402	NA	50	Confirmed resistance	R	NA	NA	NA	NA	NA	NA	NA	Published article	Deming et al. 2016	http://parasitesandvectors.biomedcentral.com/articles/10.1186/s13071-016-1346-3	Resistant
291	Mexico	Hunucma	21.0163	-89.8772	June-August 2013	2013	2013	Aedes aegypti	Adults	CDC bottle bioassay	Organophosphates	Chlorpyrifos	50	ug/bottle	Acetylcholinesterase inhibitors	1B	402	NA	57.2	Confirmed resistance	R	NA	NA	NA	NA	NA	NA	NA	Published article	Deming et al. 2016	http://parasitesandvectors.biomedcentral.com/articles/10.1186/s13071-016-1346-3	Resistant
292	Mexico	Conkal	21.075	-89.5196	June-August 2013	2013	2013	Aedes aegypti	Adults	CDC bottle bioassay	Organophosphates	Chlorpyrifos	50	ug/bottle	Acetylcholinesterase inhibitors	1B	402	NA	40	Confirmed resistance	R	NA	NA	NA	NA	NA	NA	NA	Published article	Deming et al. 2016	http://parasitesandvectors.biomedcentral.com/articles/10.1186/s13071-016-1346-3	Resistant
293	Senegal	Dakar	14.7645	-17.366	2009	2009	2009	Aedes aegypti	Adults	WHO tube assay	Organochlorines	DDT	4	%	Sodium channel modulators	3B	214	NA	24.4	Confirmed resistance	R	NA	NA	NA	NA	NA	NA	NA	Published article	Dia et al 2012	http://www.ncbi.nlm.nih.gov/pmc/articles/PMC3485106/pdf/1756-3305-5-238.pdf	Resistant
294	Senegal	Dakar	14.7645	-17.366	2009	2009	2009	Aedes aegypti	Adults	WHO tube assay	Carbamates	Propoxur	0.1	%	Acetylcholinesterase inhibitors	1A	228	NA	87.2	Confirmed resistance	R	NA	NA	NA	NA	NA	NA	NA	Published article	Dia et al 2012	http://www.ncbi.nlm.nih.gov/pmc/articles/PMC3485106/pdf/1756-3305-5-238.pdf	Resistant
295	Senegal	Dakar	14.7645	-17.366	2009	2009	2009	Aedes aegypti	Adults	WHO tube assay	Organophosphates	Fenitrothion	1	%	Acetylcholinesterase inhibitors	1B	125	NA	99.1	Susceptibility	S	NA	NA	NA	NA	NA	NA	NA	Published article	Dia et al 2012	http://www.ncbi.nlm.nih.gov/pmc/articles/PMC3485106/pdf/1756-3305-5-238.pdf	Susceptible
296	Senegal	Dakar	14.7645	-17.366	2009	2009	2009	Aedes aegypti	Adults	WHO tube assay	Pyrethroids	Deltamethrin	0.05	%	Sodium channel modulators	3A	189	NA	94.5	Possible resistance	PR	NA	NA	NA	NA	NA	NA	NA	Published article	Dia et al 2012	http://www.ncbi.nlm.nih.gov/pmc/articles/PMC3485106/pdf/1756-3305-5-238.pdf	Possible Resistance
297	Senegal	Dakar	14.7645	-17.366	2009	2009	2009	Aedes aegypti	Adults	WHO tube assay	Pyrethroids	Lambda-cyhalothrin	0.05	%	Sodium channel modulators	3A	125	NA	81.6	Confirmed resistance	R	NA	NA	NA	NA	NA	NA	NA	Published article	Dia et al 2012	http://www.ncbi.nlm.nih.gov/pmc/articles/PMC3485106/pdf/1756-3305-5-238.pdf	Resistant
298	Senegal	Dakar	14.7645	-17.366	2009	2009	2009	Aedes aegypti	Adults	WHO tube assay	Pyrethroids	Permethrin	0.75	%	Sodium channel modulators	3A	125	NA	100	Susceptibility	S	NA	NA	NA	NA	NA	NA	NA	Published article	Dia et al 2012	http://www.ncbi.nlm.nih.gov/pmc/articles/PMC3485106/pdf/1756-3305-5-238.pdf	Susceptible
299	Brazil	Catole	-7.2309	-35.8798	August 2007-July 2008	2007	2008	Aedes aegypti	Larvae	WHO larval bioassay	Organophosphates	Temephos	0.28	mg/L	Acetylcholinesterase inhibitors	1B	75	NA	0	Confirmed resistance	R	NA	NA	NA	NA	NA	NA	NA	Published article	Diniz et al. 2014	http://www.scielo.br/pdf/rsp/v48n5/0034-8910-rsp-48-5-0775.pdf	Resistant
300	Brazil	Monte Santo	-10.44	-39.3325	August 2007-July 2008	2007	2008	Aedes aegypti	Larvae	WHO larval bioassay	Organophosphates	Temephos	0.28	mg/L	Acetylcholinesterase inhibitors	1B	75	NA	0	Confirmed resistance	R	NA	NA	NA	NA	NA	NA	NA	Published article	Diniz et al. 2014	http://www.scielo.br/pdf/rsp/v48n5/0034-8910-rsp-48-5-0775.pdf	Resistant
301	Brazil	Nova Brasilia	-12.9176	-38.4113	August 2007-July 2008	2007	2008	Aedes aegypti	Larvae	WHO larval bioassay	Organophosphates	Temephos	0.28	mg/L	Acetylcholinesterase inhibitors	1B	75	NA	0	Confirmed resistance	R	NA	NA	NA	NA	NA	NA	NA	Published article	Diniz et al. 2014	http://www.scielo.br/pdf/rsp/v48n5/0034-8910-rsp-48-5-0775.pdf	Resistant
302	Brazil	Liberdade	-23.5601	-46.6328	August 2007-July 2008	2007	2008	Aedes aegypti	Larvae	WHO larval bioassay	Organophosphates	Temephos	0.28	mg/L	Acetylcholinesterase inhibitors	1B	75	NA	0	Confirmed resistance	R	NA	NA	NA	NA	NA	NA	NA	Published article	Diniz et al. 2014	http://www.scielo.br/pdf/rsp/v48n5/0034-8910-rsp-48-5-0775.pdf	Resistant
303	Brazil	Estacao Velha	-7.2314	-35.8866	August 2007-July 2008	2007	2008	Aedes aegypti	Larvae	WHO larval bioassay	Organophosphates	Temephos	0.28	mg/L	Acetylcholinesterase inhibitors	1B	75	NA	0	Confirmed resistance	R	NA	NA	NA	NA	NA	NA	NA	Published article	Diniz et al. 2014	http://www.scielo.br/pdf/rsp/v48n5/0034-8910-rsp-48-5-0775.pdf	Resistant
304	Brazil	Pernambuco State	-8.81372	-36.9541	July-August 2011	2011	2011	Aedes aegypti	Larvae	WHO larval bioassay	Organophosphates	Temephos	NA		Acetylcholinesterase inhibitors	1B	NA	222.6	NA	Confirmed resistance	R	NA	NA	NA	NA	NA	NA	NA	Published article	Diniz et al. 2015	http://parasitesandvectors.biomedcentral.com/articles/10.1186/s13071-015-1276-5	Resistant
305	Brazil	Santarem	-2.45062	-54.7009	2017	2017	2017	Aedes aegypti	Larvae	WHO larval bioassay	Organophosphates	Temephos	3	?	Acetylcholinesterase inhibitors	1B	2640	6.5	NA	Possible resistance	PR	NA	NA	NA	NA	NA	NA	NA	Published article	Dos Santos Dias et al. 2017	http://journals.plos.org/plosone/article?id=10.1371/journal.pone.0173689	Possible Resistance
306	Brazil	Maraba	-5.38113	-49.1331	2017	2017	2017	Aedes aegypti	Larvae	WHO larval bioassay	Organophosphates	Temephos	3	?	Acetylcholinesterase inhibitors	1B	2640	9.9	NA	Confirmed resistance	R	NA	NA	NA	NA	NA	NA	NA	Published article	Dos Santos Dias et al. 2017	http://journals.plos.org/plosone/article?id=10.1371/journal.pone.0173689	Resistant
307	Brazil	Goiania	-16.6866	-49.2648	2017	2017	2017	Aedes aegypti	Larvae	WHO larval bioassay	Organophosphates	Temephos	3	?	Acetylcholinesterase inhibitors	1B	2640	9.8	NA	Confirmed resistance	R	NA	NA	NA	NA	NA	NA	NA	Published article	Dos Santos Dias et al. 2017	http://journals.plos.org/plosone/article?id=10.1371/journal.pone.0173689	Resistant
308	Brazil	Cachoeiro de Itapemirim	-20.8467	-41.1202	2017	2017	2017	Aedes aegypti	Larvae	WHO larval bioassay	Organophosphates	Temephos	3	?	Acetylcholinesterase inhibitors	1B	2640	22.7	NA	Confirmed resistance	R	NA	NA	NA	NA	NA	NA	NA	Published article	Dos Santos Dias et al. 2017	http://journals.plos.org/plosone/article?id=10.1371/journal.pone.0173689	Resistant
309	Brazil	Marilia	-22.2176	-49.9505	2017	2017	2017	Aedes aegypti	Larvae	WHO larval bioassay	Organophosphates	Temephos	3	?	Acetylcholinesterase inhibitors	1B	2400	2.3	NA	Susceptibility	S	NA	NA	NA	NA	NA	NA	NA	Published article	Dos Santos Dias et al. 2017	http://journals.plos.org/plosone/article?id=10.1371/journal.pone.0173689	Susceptible
310	Brazil	Salvador	-12.973	-38.5023	2017	2017	2017	Aedes aegypti	Larvae	WHO larval bioassay	Organophosphates	Temephos	3	?	Acetylcholinesterase inhibitors	1B	2640	11	NA	Confirmed resistance	R	NA	NA	NA	NA	NA	NA	NA	Published article	Dos Santos Dias et al. 2017	http://journals.plos.org/plosone/article?id=10.1371/journal.pone.0173689	Resistant
311	Brazil	Santana do Ipanema	-9.37041	-37.2484	2017	2017	2017	Aedes aegypti	Larvae	WHO larval bioassay	Organophosphates	Temephos	3	?	Acetylcholinesterase inhibitors	1B	2880	89.8	NA	Confirmed resistance	R	NA	NA	NA	NA	NA	NA	NA	Published article	Dos Santos Dias et al. 2017	http://journals.plos.org/plosone/article?id=10.1371/journal.pone.0173689	Resistant
312	Mexico	Panuco	22.05	-98.1833	2009	2009	2009	Aedes aegypti	NA	CDC bottle bioassay	Pyrethroids	Alphacypermethrin	0.141	50% knock down in ug/bottle	Sodium channel modulators	3A	359	88.12	NA	Confirmed resistance	R	NA	NA	NA	NA	NA	NA	NA	Published article	Flores et al 2013	http://www.ncbi.nlm.nih.gov/pmc/articles/PMC3980443/pdf/nihms568128.pdf	Resistant
313	Mexico	Tantoyuca	21.3485	-98.2294	2009	2009	2009	Aedes aegypti	NA	CDC bottle bioassay	Pyrethroids	Alphacypermethrin	4.70E-02	50% knock down in ug/bottle	Sodium channel modulators	3A	404	29.37	NA	Confirmed resistance	R	NA	NA	NA	NA	NA	NA	NA	Published article	Flores et al 2013	http://www.ncbi.nlm.nih.gov/pmc/articles/PMC3980443/pdf/nihms568128.pdf	Resistant
314	Mexico	Poza Rica	20.5333	-97.45	2009	2009	2009	Aedes aegypti	NA	CDC bottle bioassay	Pyrethroids	Alphacypermethrin	0.462	50% knock down in ug/bottle	Sodium channel modulators	3A	339	288.75	NA	Confirmed resistance	R	NA	NA	NA	NA	NA	NA	NA	Published article	Flores et al 2013	http://www.ncbi.nlm.nih.gov/pmc/articles/PMC3980443/pdf/nihms568128.pdf	Resistant
315	Mexico	Martinez de la Torre	20.0618	-97.0519	2009	2009	2009	Aedes aegypti	NA	CDC bottle bioassay	Pyrethroids	Alphacypermethrin	0.361	50% knock down in ug/bottle	Sodium channel modulators	3A	287	225.62	NA	Confirmed resistance	R	NA	NA	NA	NA	NA	NA	NA	Published article	Flores et al 2013	http://www.ncbi.nlm.nih.gov/pmc/articles/PMC3980443/pdf/nihms568128.pdf	Resistant
316	Mexico	Veracruz	19.1726	-96.1333	2009	2009	2009	Aedes aegypti	NA	CDC bottle bioassay	Pyrethroids	Alphacypermethrin	0.245	50% knock down in ug/bottle	Sodium channel modulators	3A	337	153.12	NA	Confirmed resistance	R	NA	NA	NA	NA	NA	NA	NA	Published article	Flores et al 2013	http://www.ncbi.nlm.nih.gov/pmc/articles/PMC3980443/pdf/nihms568128.pdf	Resistant
317	Mexico	Coatzacoalcos	18.1378	-94.4354	2009	2009	2009	Aedes aegypti	NA	CDC bottle bioassay	Pyrethroids	Alphacypermethrin	0.435	50% knock down in ug/bottle	Sodium channel modulators	3A	334	271.87	NA	Confirmed resistance	R	NA	NA	NA	NA	NA	NA	NA	Published article	Flores et al 2013	http://www.ncbi.nlm.nih.gov/pmc/articles/PMC3980443/pdf/nihms568128.pdf	Resistant
318	Mexico	Cosoleacaque	18.0009	-94.6297	2009	2009	2009	Aedes aegypti	NA	CDC bottle bioassay	Pyrethroids	Alphacypermethrin	0.122	50% knock down in ug/bottle	Sodium channel modulators	3A	364	76.25	NA	Confirmed resistance	R	NA	NA	NA	NA	NA	NA	NA	Published article	Flores et al 2013	http://www.ncbi.nlm.nih.gov/pmc/articles/PMC3980443/pdf/nihms568128.pdf	Resistant
319	Mexico	Panuco	22.05	-98.1833	2009	2009	2009	Aedes aegypti	NA	CDC bottle bioassay	Pyrethroids	Deltamethrin	6.30E-02	50% knock down in ug/bottle	Sodium channel modulators	3A	311	3	NA	Susceptibility	S	NA	NA	NA	NA	NA	NA	NA	Published article	Flores et al 2013	http://www.ncbi.nlm.nih.gov/pmc/articles/PMC3980443/pdf/nihms568128.pdf	Susceptible
320	Mexico	Tantoyuca	21.3485	-98.2294	2009	2009	2009	Aedes aegypti	NA	CDC bottle bioassay	Pyrethroids	Deltamethrin	1.70E-02	50% knock down in ug/bottle	Sodium channel modulators	3A	483	0.81	NA	Susceptibility	S	NA	NA	NA	NA	NA	NA	NA	Published article	Flores et al 2013	http://www.ncbi.nlm.nih.gov/pmc/articles/PMC3980443/pdf/nihms568128.pdf	Susceptible
321	Mexico	Poza Rica	20.5333	-97.45	2009	2009	2009	Aedes aegypti	NA	CDC bottle bioassay	Pyrethroids	Deltamethrin	0.146	50% knock down in ug/bottle	Sodium channel modulators	3A	299	6.95	NA	Possible resistance	PR	NA	NA	NA	NA	NA	NA	NA	Published article	Flores et al 2013	http://www.ncbi.nlm.nih.gov/pmc/articles/PMC3980443/pdf/nihms568128.pdf	Possible Resistance
322	Mexico	Martinez de la Torre	20.0618	-97.0519	2009	2009	2009	Aedes aegypti	NA	CDC bottle bioassay	Pyrethroids	Deltamethrin	1.90E-02	50% knock down in ug/bottle	Sodium channel modulators	3A	379	0.9	NA	Susceptibility	S	NA	NA	NA	NA	NA	NA	NA	Published article	Flores et al 2013	http://www.ncbi.nlm.nih.gov/pmc/articles/PMC3980443/pdf/nihms568128.pdf	Susceptible
323	Mexico	Veracruz	19.1726	-96.1333	2009	2009	2009	Aedes aegypti	NA	CDC bottle bioassay	Pyrethroids	Deltamethrin	0.154	50% knock down in ug/bottle	Sodium channel modulators	3A	278	7.33	NA	Possible resistance	PR	NA	NA	NA	NA	NA	NA	NA	Published article	Flores et al 2013	http://www.ncbi.nlm.nih.gov/pmc/articles/PMC3980443/pdf/nihms568128.pdf	Possible Resistance
324	Mexico	Coatzacoalcos	18.1378	-94.4354	2009	2009	2009	Aedes aegypti	NA	CDC bottle bioassay	Pyrethroids	Deltamethrin	0.168	50% knock down in ug/bottle	Sodium channel modulators	3A	302	8	NA	Possible resistance	PR	NA	NA	NA	NA	NA	NA	NA	Published article	Flores et al 2013	http://www.ncbi.nlm.nih.gov/pmc/articles/PMC3980443/pdf/nihms568128.pdf	Possible Resistance
325	Mexico	Cosoleacaque	18.0009	-94.6297	2009	2009	2009	Aedes aegypti	NA	CDC bottle bioassay	Pyrethroids	Deltamethrin	0.03	50% knock down in ug/bottle	Sodium channel modulators	3A	293	1.43	NA	Susceptibility	S	NA	NA	NA	NA	NA	NA	NA	Published article	Flores et al 2013	http://www.ncbi.nlm.nih.gov/pmc/articles/PMC3980443/pdf/nihms568128.pdf	Susceptible
326	Mexico	Panuco	22.05	-98.1833	2009	2009	2009	Aedes aegypti	NA	CDC bottle bioassay	Pyrethroids	Bifenthrin	0.09	50% knock down in ug/bottle	Sodium channel modulators	3A	480	0.43	NA	Susceptibility	S	NA	NA	NA	NA	NA	NA	NA	Published article	Flores et al 2013	http://www.ncbi.nlm.nih.gov/pmc/articles/PMC3980443/pdf/nihms568128.pdf	Susceptible
327	Mexico	Tantoyuca	21.3485	-98.2294	2009	2009	2009	Aedes aegypti	NA	CDC bottle bioassay	Pyrethroids	Bifenthrin	0.18	50% knock down in ug/bottle	Sodium channel modulators	3A	450	0.86	NA	Susceptibility	S	NA	NA	NA	NA	NA	NA	NA	Published article	Flores et al 2013	http://www.ncbi.nlm.nih.gov/pmc/articles/PMC3980443/pdf/nihms568128.pdf	Susceptible
328	Mexico	Poza Rica	20.5333	-97.45	2009	2009	2009	Aedes aegypti	NA	CDC bottle bioassay	Pyrethroids	Bifenthrin	1.04	50% knock down in ug/bottle	Sodium channel modulators	3A	405	4.95	NA	Susceptibility	S	NA	NA	NA	NA	NA	NA	NA	Published article	Flores et al 2013	http://www.ncbi.nlm.nih.gov/pmc/articles/PMC3980443/pdf/nihms568128.pdf	Susceptible
329	Mexico	Martinez de la Torre	20.0618	-97.0519	2009	2009	2009	Aedes aegypti	NA	CDC bottle bioassay	Pyrethroids	Bifenthrin	0.153	50% knock down in ug/bottle	Sodium channel modulators	3A	517	0.73	NA	Susceptibility	S	NA	NA	NA	NA	NA	NA	NA	Published article	Flores et al 2013	http://www.ncbi.nlm.nih.gov/pmc/articles/PMC3980443/pdf/nihms568128.pdf	Susceptible
330	Mexico	Veracruz	19.1726	-96.1333	2009	2009	2009	Aedes aegypti	NA	CDC bottle bioassay	Pyrethroids	Bifenthrin	4.4	50% knock down in ug/bottle	Sodium channel modulators	3A	315	20.95	NA	Confirmed resistance	R	NA	NA	NA	NA	NA	NA	NA	Published article	Flores et al 2013	http://www.ncbi.nlm.nih.gov/pmc/articles/PMC3980443/pdf/nihms568128.pdf	Resistant
331	Mexico	Coatzacoalcos	18.1378	-94.4354	2009	2009	2009	Aedes aegypti	NA	CDC bottle bioassay	Pyrethroids	Bifenthrin	0.43	50% knock down in ug/bottle	Sodium channel modulators	3A	270	2.05	NA	Susceptibility	S	NA	NA	NA	NA	NA	NA	NA	Published article	Flores et al 2013	http://www.ncbi.nlm.nih.gov/pmc/articles/PMC3980443/pdf/nihms568128.pdf	Susceptible
332	Mexico	Cosoleacaque	18.0009	-94.6297	2009	2009	2009	Aedes aegypti	NA	CDC bottle bioassay	Pyrethroids	Bifenthrin	1.32	50% knock down in ug/bottle	Sodium channel modulators	3A	360	6.29	NA	Possible resistance	PR	NA	NA	NA	NA	NA	NA	NA	Published article	Flores et al 2013	http://www.ncbi.nlm.nih.gov/pmc/articles/PMC3980443/pdf/nihms568128.pdf	Possible Resistance
333	Mexico	Panuco	22.05	-98.1833	2009	2009	2009	Aedes aegypti	NA	CDC bottle bioassay	Pyrethroids	Phenothrin	8.13	50% knock down in ug/bottle	Sodium channel modulators	3A	421	18.48	NA	Confirmed resistance	R	NA	NA	NA	NA	NA	NA	NA	Published article	Flores et al 2013	http://www.ncbi.nlm.nih.gov/pmc/articles/PMC3980443/pdf/nihms568128.pdf	Resistant
334	Mexico	Tantoyuca	21.3485	-98.2294	2009	2009	2009	Aedes aegypti	NA	CDC bottle bioassay	Pyrethroids	Phenothrin	3.26	50% knock down in ug/bottle	Sodium channel modulators	3A	720	7.41	NA	Possible resistance	PR	NA	NA	NA	NA	NA	NA	NA	Published article	Flores et al 2013	http://www.ncbi.nlm.nih.gov/pmc/articles/PMC3980443/pdf/nihms568128.pdf	Possible Resistance
335	Mexico	Poza Rica	20.5333	-97.45	2009	2009	2009	Aedes aegypti	NA	CDC bottle bioassay	Pyrethroids	Phenothrin	27.29	50% knock down in ug/bottle	Sodium channel modulators	3A	664	62.02	NA	Confirmed resistance	R	NA	NA	NA	NA	NA	NA	NA	Published article	Flores et al 2013	http://www.ncbi.nlm.nih.gov/pmc/articles/PMC3980443/pdf/nihms568128.pdf	Resistant
336	Mexico	Martinez de la Torre	20.0618	-97.0519	2009	2009	2009	Aedes aegypti	NA	CDC bottle bioassay	Pyrethroids	Phenothrin	14.01	50% knock down in ug/bottle	Sodium channel modulators	3A	300	31.84	NA	Confirmed resistance	R	NA	NA	NA	NA	NA	NA	NA	Published article	Flores et al 2013	http://www.ncbi.nlm.nih.gov/pmc/articles/PMC3980443/pdf/nihms568128.pdf	Resistant
337	Mexico	Veracruz	19.1726	-96.1333	2009	2009	2009	Aedes aegypti	NA	CDC bottle bioassay	Pyrethroids	Phenothrin	25.47	50% knock down in ug/bottle	Sodium channel modulators	3A	353	57.89	NA	Confirmed resistance	R	NA	NA	NA	NA	NA	NA	NA	Published article	Flores et al 2013	http://www.ncbi.nlm.nih.gov/pmc/articles/PMC3980443/pdf/nihms568128.pdf	Resistant
338	Mexico	Coatzacoalcos	18.1378	-94.4354	2009	2009	2009	Aedes aegypti	NA	CDC bottle bioassay	Pyrethroids	Phenothrin	18.4	50% knock down in ug/bottle	Sodium channel modulators	3A	380	41.82	NA	Confirmed resistance	R	NA	NA	NA	NA	NA	NA	NA	Published article	Flores et al 2013	http://www.ncbi.nlm.nih.gov/pmc/articles/PMC3980443/pdf/nihms568128.pdf	Resistant
339	Mexico	Cosoleacaque	18.0009	-94.6297	2009	2009	2009	Aedes aegypti	NA	CDC bottle bioassay	Pyrethroids	Phenothrin	3.78	50% knock down in ug/bottle	Sodium channel modulators	3A	737	8.59	NA	Possible resistance	PR	NA	NA	NA	NA	NA	NA	NA	Published article	Flores et al 2013	http://www.ncbi.nlm.nih.gov/pmc/articles/PMC3980443/pdf/nihms568128.pdf	Possible Resistance
340	Mexico	Panuco	22.05	-98.1833	2009	2009	2009	Aedes aegypti	NA	CDC bottle bioassay	Pyrethroids	Permethrin	2.28	50% knock down in ug/bottle	Sodium channel modulators	3A	413	5.07	NA	Possible resistance	PR	NA	NA	NA	NA	NA	NA	NA	Published article	Flores et al 2013	http://www.ncbi.nlm.nih.gov/pmc/articles/PMC3980443/pdf/nihms568128.pdf	Possible Resistance
341	Mexico	Tantoyuca	21.3485	-98.2294	2009	2009	2009	Aedes aegypti	NA	CDC bottle bioassay	Pyrethroids	Permethrin	1.48	50% knock down in ug/bottle	Sodium channel modulators	3A	660	3.29	NA	Susceptibility	S	NA	NA	NA	NA	NA	NA	NA	Published article	Flores et al 2013	http://www.ncbi.nlm.nih.gov/pmc/articles/PMC3980443/pdf/nihms568128.pdf	Susceptible
342	Mexico	Poza Rica	20.5333	-97.45	2009	2009	2009	Aedes aegypti	NA	CDC bottle bioassay	Pyrethroids	Permethrin	8.29	50% knock down in ug/bottle	Sodium channel modulators	3A	600	18.42	NA	Confirmed resistance	R	NA	NA	NA	NA	NA	NA	NA	Published article	Flores et al 2013	http://www.ncbi.nlm.nih.gov/pmc/articles/PMC3980443/pdf/nihms568128.pdf	Resistant
343	Mexico	Martinez de la Torre	20.0618	-97.0519	2009	2009	2009	Aedes aegypti	NA	CDC bottle bioassay	Pyrethroids	Permethrin	5.59	50% knock down in ug/bottle	Sodium channel modulators	3A	300	12.42	NA	Confirmed resistance	R	NA	NA	NA	NA	NA	NA	NA	Published article	Flores et al 2013	http://www.ncbi.nlm.nih.gov/pmc/articles/PMC3980443/pdf/nihms568128.pdf	Resistant
344	Mexico	Veracruz	19.1726	-96.1333	2009	2009	2009	Aedes aegypti	NA	CDC bottle bioassay	Pyrethroids	Permethrin	2.66	50% knock down in ug/bottle	Sodium channel modulators	3A	430	5.91	NA	Possible resistance	PR	NA	NA	NA	NA	NA	NA	NA	Published article	Flores et al 2013	http://www.ncbi.nlm.nih.gov/pmc/articles/PMC3980443/pdf/nihms568128.pdf	Possible Resistance
345	Mexico	Coatzacoalcos	18.1378	-94.4354	2009	2009	2009	Aedes aegypti	NA	CDC bottle bioassay	Pyrethroids	Permethrin	2.94	50% knock down in ug/bottle	Sodium channel modulators	3A	361	6.53	NA	Possible resistance	PR	NA	NA	NA	NA	NA	NA	NA	Published article	Flores et al 2013	http://www.ncbi.nlm.nih.gov/pmc/articles/PMC3980443/pdf/nihms568128.pdf	Possible Resistance
346	Mexico	Cosoleacaque	18.0009	-94.6297	2009	2009	2009	Aedes aegypti	NA	CDC bottle bioassay	Pyrethroids	Permethrin	0.68	50% knock down in ug/bottle	Sodium channel modulators	3A	481	1.51	NA	Susceptibility	S	NA	NA	NA	NA	NA	NA	NA	Published article	Flores et al 2013	http://www.ncbi.nlm.nih.gov/pmc/articles/PMC3980443/pdf/nihms568128.pdf	Susceptible
347	Mexico	Panuco	22.05	-98.1833	2009	2009	2009	Aedes aegypti	NA	CDC bottle bioassay	Pyrethroids	Cypermethrin	0.263	50% knock down in ug/bottle	Sodium channel modulators	3A	342	2.58	NA	Susceptibility	S	NA	NA	NA	NA	NA	NA	NA	Published article	Flores et al 2013	http://www.ncbi.nlm.nih.gov/pmc/articles/PMC3980443/pdf/nihms568128.pdf	Susceptible
348	Mexico	Tantoyuca	21.3485	-98.2294	2009	2009	2009	Aedes aegypti	NA	CDC bottle bioassay	Pyrethroids	Cypermethrin	0.108	50% knock down in ug/bottle	Sodium channel modulators	3A	343	1.06	NA	Susceptibility	S	NA	NA	NA	NA	NA	NA	NA	Published article	Flores et al 2013	http://www.ncbi.nlm.nih.gov/pmc/articles/PMC3980443/pdf/nihms568128.pdf	Susceptible
349	Mexico	Poza Rica	20.5333	-97.45	2009	2009	2009	Aedes aegypti	NA	CDC bottle bioassay	Pyrethroids	Cypermethrin	1.58	50% knock down in ug/bottle	Sodium channel modulators	3A	325	15.49	NA	Confirmed resistance	R	NA	NA	NA	NA	NA	NA	NA	Published article	Flores et al 2013	http://www.ncbi.nlm.nih.gov/pmc/articles/PMC3980443/pdf/nihms568128.pdf	Resistant
350	Mexico	Martinez de la Torre	20.0618	-97.0519	2009	2009	2009	Aedes aegypti	NA	CDC bottle bioassay	Pyrethroids	Cypermethrin	1.145	50% knock down in ug/bottle	Sodium channel modulators	3A	418	11.22	NA	Confirmed resistance	R	NA	NA	NA	NA	NA	NA	NA	Published article	Flores et al 2013	http://www.ncbi.nlm.nih.gov/pmc/articles/PMC3980443/pdf/nihms568128.pdf	Resistant
351	Mexico	Veracruz	19.1726	-96.1333	2009	2009	2009	Aedes aegypti	NA	CDC bottle bioassay	Pyrethroids	Cypermethrin	0.281	50% knock down in ug/bottle	Sodium channel modulators	3A	285	2.75	NA	Susceptibility	S	NA	NA	NA	NA	NA	NA	NA	Published article	Flores et al 2013	http://www.ncbi.nlm.nih.gov/pmc/articles/PMC3980443/pdf/nihms568128.pdf	Susceptible
352	Mexico	Coatzacoalcos	18.1378	-94.4354	2009	2009	2009	Aedes aegypti	NA	CDC bottle bioassay	Pyrethroids	Cypermethrin	0.55	50% knock down in ug/bottle	Sodium channel modulators	3A	370	5.39	NA	Possible resistance	PR	NA	NA	NA	NA	NA	NA	NA	Published article	Flores et al 2013	http://www.ncbi.nlm.nih.gov/pmc/articles/PMC3980443/pdf/nihms568128.pdf	Possible Resistance
353	Mexico	Cosoleacaque	18.0009	-94.6297	2009	2009	2009	Aedes aegypti	NA	CDC bottle bioassay	Pyrethroids	Cypermethrin	0.256	50% knock down in ug/bottle	Sodium channel modulators	3A	447	5.39	NA	Possible resistance	PR	NA	NA	NA	NA	NA	NA	NA	Published article	Flores et al 2013	http://www.ncbi.nlm.nih.gov/pmc/articles/PMC3980443/pdf/nihms568128.pdf	Possible Resistance
354	Mexico	Panuco	22.05	-98.1833	2009	2009	2009	Aedes aegypti	NA	CDC bottle bioassay	Pyrethroids	Zetacypermethrin	0.223	50% knock down in ug/bottle	Sodium channel modulators	3A	294	2.14	NA	Susceptibility	S	NA	NA	NA	NA	NA	NA	NA	Published article	Flores et al 2013	http://www.ncbi.nlm.nih.gov/pmc/articles/PMC3980443/pdf/nihms568128.pdf	Susceptible
355	Mexico	Tantoyuca	21.3485	-98.2294	2009	2009	2009	Aedes aegypti	NA	CDC bottle bioassay	Pyrethroids	Zetacypermethrin	0.561	50% knock down in ug/bottle	Sodium channel modulators	3A	345	5.39	NA	Possible resistance	PR	NA	NA	NA	NA	NA	NA	NA	Published article	Flores et al 2013	http://www.ncbi.nlm.nih.gov/pmc/articles/PMC3980443/pdf/nihms568128.pdf	Possible Resistance
356	Mexico	Poza Rica	20.5333	-97.45	2009	2009	2009	Aedes aegypti	NA	CDC bottle bioassay	Pyrethroids	Zetacypermethrin	0.923	50% knock down in ug/bottle	Sodium channel modulators	3A	318	8.87	NA	Possible resistance	PR	NA	NA	NA	NA	NA	NA	NA	Published article	Flores et al 2013	http://www.ncbi.nlm.nih.gov/pmc/articles/PMC3980443/pdf/nihms568128.pdf	Possible Resistance
357	Mexico	Martinez de la Torre	20.0618	-97.0519	2009	2009	2009	Aedes aegypti	NA	CDC bottle bioassay	Pyrethroids	Zetacypermethrin	0.26	50% knock down in ug/bottle	Sodium channel modulators	3A	341	2.5	NA	Susceptibility	S	NA	NA	NA	NA	NA	NA	NA	Published article	Flores et al 2013	http://www.ncbi.nlm.nih.gov/pmc/articles/PMC3980443/pdf/nihms568128.pdf	Susceptible
358	Mexico	Veracruz	19.1726	-96.1333	2009	2009	2009	Aedes aegypti	NA	CDC bottle bioassay	Pyrethroids	Zetacypermethrin	0.333	50% knock down in ug/bottle	Sodium channel modulators	3A	286	3.2	NA	Susceptibility	S	NA	NA	NA	NA	NA	NA	NA	Published article	Flores et al 2013	http://www.ncbi.nlm.nih.gov/pmc/articles/PMC3980443/pdf/nihms568128.pdf	Susceptible
359	Mexico	Coatzacoalcos	18.1378	-94.4354	2009	2009	2009	Aedes aegypti	NA	CDC bottle bioassay	Pyrethroids	Zetacypermethrin	1.078	50% knock down in ug/bottle	Sodium channel modulators	3A	283	10.36	NA	Confirmed resistance	R	NA	NA	NA	NA	NA	NA	NA	Published article	Flores et al 2013	http://www.ncbi.nlm.nih.gov/pmc/articles/PMC3980443/pdf/nihms568128.pdf	Resistant
360	Mexico	Cosoleacaque	18.0009	-94.6297	2009	2009	2009	Aedes aegypti	NA	CDC bottle bioassay	Pyrethroids	Zetacypermethrin	0.203	50% knock down in ug/bottle	Sodium channel modulators	3A	246	1.29	NA	Susceptibility	S	NA	NA	NA	NA	NA	NA	NA	Published article	Flores et al 2013	http://www.ncbi.nlm.nih.gov/pmc/articles/PMC3980443/pdf/nihms568128.pdf	Susceptible
361	Mexico	Panuco	22.05	-98.1833	2009	2009	2009	Aedes aegypti	NA	CDC bottle bioassay	Pyrethroids	Lambda-cyhalothrin	1.40E-02	50% knock down in ug/bottle	Sodium channel modulators	3A	480	2.76	NA	Susceptibility	S	NA	NA	NA	NA	NA	NA	NA	Published article	Flores et al 2013	http://www.ncbi.nlm.nih.gov/pmc/articles/PMC3980443/pdf/nihms568128.pdf	Susceptible
362	Mexico	Tantoyuca	21.3485	-98.2294	2009	2009	2009	Aedes aegypti	NA	CDC bottle bioassay	Pyrethroids	Lambda-cyhalothrin	1.60E-02	50% knock down in ug/bottle	Sodium channel modulators	3A	270	3.24	NA	Susceptibility	S	NA	NA	NA	NA	NA	NA	NA	Published article	Flores et al 2013	http://www.ncbi.nlm.nih.gov/pmc/articles/PMC3980443/pdf/nihms568128.pdf	Susceptible
363	Mexico	Poza Rica	20.5333	-97.45	2009	2009	2009	Aedes aegypti	NA	CDC bottle bioassay	Pyrethroids	Lambda-cyhalothrin	0.09	50% knock down in ug/bottle	Sodium channel modulators	3A	480	18	NA	Confirmed resistance	R	NA	NA	NA	NA	NA	NA	NA	Published article	Flores et al 2013	http://www.ncbi.nlm.nih.gov/pmc/articles/PMC3980443/pdf/nihms568128.pdf	Resistant
364	Mexico	Martinez de la Torre	20.0618	-97.0519	2009	2009	2009	Aedes aegypti	NA	CDC bottle bioassay	Pyrethroids	Lambda-cyhalothrin	1.60E-02	50% knock down in ug/bottle	Sodium channel modulators	3A	369	3.2	NA	Susceptibility	S	NA	NA	NA	NA	NA	NA	NA	Published article	Flores et al 2013	http://www.ncbi.nlm.nih.gov/pmc/articles/PMC3980443/pdf/nihms568128.pdf	Susceptible
365	Mexico	Veracruz	19.1726	-96.1333	2009	2009	2009	Aedes aegypti	NA	CDC bottle bioassay	Pyrethroids	Lambda-cyhalothrin	8.60E-02	50% knock down in ug/bottle	Sodium channel modulators	3A	390	17.2	NA	Confirmed resistance	R	NA	NA	NA	NA	NA	NA	NA	Published article	Flores et al 2013	http://www.ncbi.nlm.nih.gov/pmc/articles/PMC3980443/pdf/nihms568128.pdf	Resistant
366	Mexico	Coatzacoalcos	18.1378	-94.4354	2009	2009	2009	Aedes aegypti	NA	CDC bottle bioassay	Pyrethroids	Lambda-cyhalothrin	0.12	50% knock down in ug/bottle	Sodium channel modulators	3A	225	24	NA	Confirmed resistance	R	NA	NA	NA	NA	NA	NA	NA	Published article	Flores et al 2013	http://www.ncbi.nlm.nih.gov/pmc/articles/PMC3980443/pdf/nihms568128.pdf	Resistant
367	Mexico	Cosoleacaque	18.0009	-94.6297	2009	2009	2009	Aedes aegypti	NA	CDC bottle bioassay	Pyrethroids	Lambda-cyhalothrin	4.50E-02	50% knock down in ug/bottle	Sodium channel modulators	3A	360	9	NA	Possible resistance	PR	NA	NA	NA	NA	NA	NA	NA	Published article	Flores et al 2013	http://www.ncbi.nlm.nih.gov/pmc/articles/PMC3980443/pdf/nihms568128.pdf	Possible Resistance
368	Brazil	CuiabÃ¡	-15.6014	-56.0979	August-December 2005	2005	2005	Aedes aegypti	Adults	CDC bottle bioassay	Pyrethroids	Deltamethrin	5	ug/bottle	Sodium channel modulators	3A	60	NA	98.4	Susceptibility	S	NA	NA	NA	NA	NA	NA	NA	Published article	Fontoura et al 2012	http://www.scielo.br/pdf/mioc/v107n3/14.pdf	Susceptible
369	Brazil	Uberaba	-19.7473	-47.9392	August-December 2005	2005	2005	Aedes aegypti	Adults	CDC bottle bioassay	Pyrethroids	Deltamethrin	5	ug/bottle	Sodium channel modulators	3A	60	NA	82.5	Confirmed resistance	R	NA	NA	NA	NA	NA	NA	NA	Published article	Fontoura et al 2012	http://www.scielo.br/pdf/mioc/v107n3/14.pdf	Resistant
370	Brazil	Aracaju	-10.9475	-37.0733	August-December 2005	2005	2005	Aedes aegypti	Adults	CDC bottle bioassay	Pyrethroids	Deltamethrin	5	ug/bottle	Sodium channel modulators	3A	60	NA	98.9	Susceptibility	S	NA	NA	NA	NA	NA	NA	NA	Published article	Fontoura et al 2012	http://www.scielo.br/pdf/mioc/v107n3/14.pdf	Susceptible
371	Brazil	Henrique Jorge	-3.76102	-38.5844	March-October 2006	2006	2006	Aedes aegypti	Adults	CDC bottle bioassay	Pyrethroids	Deltamethrin	5	ug/bottle	Sodium channel modulators	3A	60	NA	92.6	Possible resistance	PR	NA	NA	NA	NA	NA	NA	NA	Published article	Fontoura et al 2012	http://www.scielo.br/pdf/mioc/v107n3/14.pdf	Possible Resistance
372	Brazil	Duque de Caxias	-22.7856	-43.3117	2009	2009	2009	Aedes aegypti	Larvae	WHO larval bioassay	Organophosphates	Temephos	2.69E-02	LC50 mg/L	Acetylcholinesterase inhibitors	1B	800	9.6	NA	Possible resistance	PR	NA	NA	NA	NA	NA	NA	NA	Published article	Garcia et al. 2018	http://journals.plos.org/plosntds/article?id=10.1371/journal.pntd.0006227	Possible Resistance
373	Brazil	Duque de Caxias	-22.7856	-43.3117	2010	2010	2010	Aedes aegypti	Larvae	WHO larval bioassay	Organophosphates	Temephos	1.98E-02	LC50 mg/L	Acetylcholinesterase inhibitors	1B	800	7.075	NA	Possible resistance	PR	NA	NA	NA	NA	NA	NA	NA	Published article	Garcia et al. 2018	http://journals.plos.org/plosntds/article?id=10.1371/journal.pntd.0006227	Possible Resistance
374	Brazil	Duque de Caxias	-22.7856	-43.3117	2012	2012	2012	Aedes aegypti	Larvae	WHO larval bioassay	Organophosphates	Temephos	1.95E-02	LC50 mg/L	Acetylcholinesterase inhibitors	1B	800	6.9	NA	Possible resistance	PR	NA	NA	NA	NA	NA	NA	NA	Published article	Garcia et al. 2018	http://journals.plos.org/plosntds/article?id=10.1371/journal.pntd.0006227	Possible Resistance
375	Brazil	Parnamirim	-5.91556	-35.2628	2010	2010	2010	Aedes aegypti	Larvae	WHO larval bioassay	Organophosphates	Temephos	1.32E-02	LC50 mg/L	Acetylcholinesterase inhibitors	1B	800	4.742	NA	Susceptibility	S	NA	NA	NA	NA	NA	NA	NA	Published article	Garcia et al. 2018	http://journals.plos.org/plosntds/article?id=10.1371/journal.pntd.0006227	Susceptible
376	Brazil	Campo Grande	-20.4428	-54.6464	2010	2010	2010	Aedes aegypti	Larvae	WHO larval bioassay	Organophosphates	Temephos	1.30E-02	LC50 mg/L	Acetylcholinesterase inhibitors	1B	800	4.633	NA	Susceptibility	S	NA	NA	NA	NA	NA	NA	NA	Published article	Garcia et al. 2018	http://journals.plos.org/plosntds/article?id=10.1371/journal.pntd.0006227	Susceptible
377	Brazil	Campo Grande	-20.4428	-54.6464	2011	2011	2011	Aedes aegypti	Larvae	WHO larval bioassay	Organophosphates	Temephos	9.30E-03	LC50 mg/L	Acetylcholinesterase inhibitors	1B	800	3.3	NA	Susceptibility	S	NA	NA	NA	NA	NA	NA	NA	Published article	Garcia et al. 2018	http://journals.plos.org/plosntds/article?id=10.1371/journal.pntd.0006227	Susceptible
378	Brazil	Campo Grande	-20.4428	-54.6464	2012	2012	2012	Aedes aegypti	Larvae	WHO larval bioassay	Organophosphates	Temephos	9.00E-03	LC50 mg/L	Acetylcholinesterase inhibitors	1B	800	3.2	NA	Susceptibility	S	NA	NA	NA	NA	NA	NA	NA	Published article	Garcia et al. 2018	http://journals.plos.org/plosntds/article?id=10.1371/journal.pntd.0006227	Susceptible
379	Brazil	Santarem	-2.44306	-54.7081	2010	2010	2010	Aedes aegypti	Larvae	WHO larval bioassay	Organophosphates	Temephos	2.03E-02	LC50 mg/L	Acetylcholinesterase inhibitors	1B	800	7.1	NA	Possible resistance	PR	NA	NA	NA	NA	NA	NA	NA	Published article	Garcia et al. 2018	http://journals.plos.org/plosntds/article?id=10.1371/journal.pntd.0006227	Possible Resistance
380	Brazil	Santarem	-2.44306	-54.7081	2011	2011	2011	Aedes aegypti	Larvae	WHO larval bioassay	Organophosphates	Temephos	1.90E-02	LC50 mg/L	Acetylcholinesterase inhibitors	1B	800	6.6	NA	Possible resistance	PR	NA	NA	NA	NA	NA	NA	NA	Published article	Garcia et al. 2018	http://journals.plos.org/plosntds/article?id=10.1371/journal.pntd.0006227	Possible Resistance
381	Brazil	Santarem	-2.44306	-54.7081	2012	2012	2012	Aedes aegypti	Larvae	WHO larval bioassay	Organophosphates	Temephos	1.88E-02	LC50 mg/L	Acetylcholinesterase inhibitors	1B	800	6.7	NA	Possible resistance	PR	NA	NA	NA	NA	NA	NA	NA	Published article	Garcia et al. 2018	http://journals.plos.org/plosntds/article?id=10.1371/journal.pntd.0006227	Possible Resistance
382	Brazil	Duque de Caxias	-22.7856	-43.3117	2010	2010	2010	Aedes aegypti	Adults	WHO tube assay	Pyrethroids	Deltamethrin	19.686	LC50 mg/m2	Sodium channel modulators	3A	60	28.1	NA	Confirmed resistance	R	NA	NA	NA	NA	NA	NA	NA	Published article	Garcia et al. 2018	http://journals.plos.org/plosntds/article?id=10.1371/journal.pntd.0006227	Resistant
383	Brazil	Parnamirim	-5.91556	-35.2628	2010	2010	2010	Aedes aegypti	Adults	WHO tube assay	Pyrethroids	Deltamethrin	6.1225	LC50 mg/m2	Sodium channel modulators	3A	60	8.7	NA	Possible resistance	PR	NA	NA	NA	NA	NA	NA	NA	Published article	Garcia et al. 2018	http://journals.plos.org/plosntds/article?id=10.1371/journal.pntd.0006227	Possible Resistance
384	Brazil	Campo Grande	-20.4428	-54.6464	2010	2010	2010	Aedes aegypti	Adults	WHO tube assay	Pyrethroids	Deltamethrin	45.2133	LC50 mg/m2	Sodium channel modulators	3A	60	64.5	NA	Confirmed resistance	R	NA	NA	NA	NA	NA	NA	NA	Published article	Garcia et al. 2018	http://journals.plos.org/plosntds/article?id=10.1371/journal.pntd.0006227	Resistant
385	Brazil	Campo Grande	-20.4428	-54.6464	2011	2011	2011	Aedes aegypti	Adults	WHO tube assay	Pyrethroids	Deltamethrin	42.91	LC50 mg/m2	Sodium channel modulators	3A	60	61.3	NA	Confirmed resistance	R	NA	NA	NA	NA	NA	NA	NA	Published article	Garcia et al. 2018	http://journals.plos.org/plosntds/article?id=10.1371/journal.pntd.0006227	Resistant
386	Brazil	Santarem	-2.44306	-54.7081	2010	2010	2010	Aedes aegypti	Adults	WHO tube assay	Pyrethroids	Deltamethrin	28.9775	LC50 mg/m2	Sodium channel modulators	3A	60	41.4	NA	Confirmed resistance	R	NA	NA	NA	NA	NA	NA	NA	Published article	Garcia et al. 2018	http://journals.plos.org/plosntds/article?id=10.1371/journal.pntd.0006227	Resistant
387	Brazil	Santarem	-2.44306	-54.7081	2011	2011	2011	Aedes aegypti	Adults	WHO tube assay	Pyrethroids	Deltamethrin	25.81	LC50 mg/m2	Sodium channel modulators	3A	60	36.8	NA	Confirmed resistance	R	NA	NA	NA	NA	NA	NA	NA	Published article	Garcia et al. 2018	http://journals.plos.org/plosntds/article?id=10.1371/journal.pntd.0006227	Resistant
388	Thailand	Bangkoknoi	13.7611	100.034	2003-2005	2003	2005	Aedes aegypti	Adults	WHO tube assay	Organophosphates	Fenitrothion	0.5		Acetylcholinesterase inhibitors	1B	100	NA	100	Susceptibility	S	NA	NA	NA	NA	NA	NA	NA	Published article	Jirakanjanakit et al 2007	http://www.sc.mahidol.ac.th/scbc/bc_internet/Publication/858.pdf	Susceptible
389	Thailand	Hauykwang	13.769	100.581	2003-2005	2003	2005	Aedes aegypti	Adults	WHO tube assay	Organophosphates	Fenitrothion	0.5		Acetylcholinesterase inhibitors	1B	100	NA	100	Susceptibility	S	NA	NA	NA	NA	NA	NA	NA	Published article	Jirakanjanakit et al 2007	http://www.sc.mahidol.ac.th/scbc/bc_internet/Publication/858.pdf	Susceptible
390	Thailand	Laksi	13.8842	100.577	2003-2005	2003	2005	Aedes aegypti	Adults	WHO tube assay	Organophosphates	Fenitrothion	0.5		Acetylcholinesterase inhibitors	1B	100	NA	100	Susceptibility	S	NA	NA	NA	NA	NA	NA	NA	Published article	Jirakanjanakit et al 2007	http://www.sc.mahidol.ac.th/scbc/bc_internet/Publication/858.pdf	Susceptible
391	Thailand	Ladkrabang	13.7294	100.775	2003-2005	2003	2005	Aedes aegypti	Adults	WHO tube assay	Organophosphates	Fenitrothion	0.5		Acetylcholinesterase inhibitors	1B	100	NA	100	Susceptibility	S	NA	NA	NA	NA	NA	NA	NA	Published article	Jirakanjanakit et al 2007	http://www.sc.mahidol.ac.th/scbc/bc_internet/Publication/858.pdf	Susceptible
392	Thailand	Rasburana	13.673	100.501	2003-2005	2003	2005	Aedes aegypti	Adults	WHO tube assay	Organophosphates	Fenitrothion	0.5		Acetylcholinesterase inhibitors	1B	100	NA	99.5	Susceptibility	S	NA	NA	NA	NA	NA	NA	NA	Published article	Jirakanjanakit et al 2007	http://www.sc.mahidol.ac.th/scbc/bc_internet/Publication/858.pdf	Susceptible
393	Thailand	Muang(Chonburi Province)	13.3638	100.981	2003-2005	2003	2005	Aedes aegypti	Adults	WHO tube assay	Organophosphates	Fenitrothion	0.5		Acetylcholinesterase inhibitors	1B	100	NA	100	Susceptibility	S	NA	NA	NA	NA	NA	NA	NA	Published article	Jirakanjanakit et al 2007	http://www.sc.mahidol.ac.th/scbc/bc_internet/Publication/858.pdf	Susceptible
394	Thailand	Panusnikom	13.431	101.206	2003-2005	2003	2005	Aedes aegypti	Adults	WHO tube assay	Organophosphates	Fenitrothion	0.5		Acetylcholinesterase inhibitors	1B	100	NA	100	Susceptibility	S	NA	NA	NA	NA	NA	NA	NA	Published article	Jirakanjanakit et al 2007	http://www.sc.mahidol.ac.th/scbc/bc_internet/Publication/858.pdf	Susceptible
395	Thailand	Banglamung	12.9438	100.915	2003-2005	2003	2005	Aedes aegypti	Adults	WHO tube assay	Organophosphates	Fenitrothion	0.5		Acetylcholinesterase inhibitors	1B	100	NA	99	Susceptibility	S	NA	NA	NA	NA	NA	NA	NA	Published article	Jirakanjanakit et al 2007	http://www.sc.mahidol.ac.th/scbc/bc_internet/Publication/858.pdf	Susceptible
396	Thailand	Sriracha	13.1641	100.922	2003-2005	2003	2005	Aedes aegypti	Adults	WHO tube assay	Organophosphates	Fenitrothion	0.5		Acetylcholinesterase inhibitors	1B	100	NA	100	Susceptibility	S	NA	NA	NA	NA	NA	NA	NA	Published article	Jirakanjanakit et al 2007	http://www.sc.mahidol.ac.th/scbc/bc_internet/Publication/858.pdf	Susceptible
397	Thailand	Muang(Nakhon Sawan Province)	15.6896	100.124	2003-2005	2003	2005	Aedes aegypti	Adults	WHO tube assay	Organophosphates	Fenitrothion	0.5		Acetylcholinesterase inhibitors	1B	100	NA	60	Confirmed resistance	R	NA	NA	NA	NA	NA	NA	NA	Published article	Jirakanjanakit et al 2007	http://www.sc.mahidol.ac.th/scbc/bc_internet/Publication/858.pdf	Resistant
398	Thailand	Mae Wong	16.0391	99.2334	2003-2005	2003	2005	Aedes aegypti	Adults	WHO tube assay	Organophosphates	Fenitrothion	0.5		Acetylcholinesterase inhibitors	1B	100	NA	50.5	Confirmed resistance	R	NA	NA	NA	NA	NA	NA	NA	Published article	Jirakanjanakit et al 2007	http://www.sc.mahidol.ac.th/scbc/bc_internet/Publication/858.pdf	Resistant
399	Thailand	Mae Pern	19.9649	99.8851	2003-2005	2003	2005	Aedes aegypti	Adults	WHO tube assay	Organophosphates	Fenitrothion	0.5		Acetylcholinesterase inhibitors	1B	100	NA	18.4	Confirmed resistance	R	NA	NA	NA	NA	NA	NA	NA	Published article	Jirakanjanakit et al 2007	http://www.sc.mahidol.ac.th/scbc/bc_internet/Publication/858.pdf	Resistant
400	Thailand	Krok Pra	15.5765	100.014	2003-2005	2003	2005	Aedes aegypti	Adults	WHO tube assay	Organophosphates	Fenitrothion	0.5		Acetylcholinesterase inhibitors	1B	100	NA	59.6	Confirmed resistance	R	NA	NA	NA	NA	NA	NA	NA	Published article	Jirakanjanakit et al 2007	http://www.sc.mahidol.ac.th/scbc/bc_internet/Publication/858.pdf	Resistant
401	Thailand	Taklee	15.5459	100.118	2003-2005	2003	2005	Aedes aegypti	Adults	WHO tube assay	Organophosphates	Fenitrothion	0.5		Acetylcholinesterase inhibitors	1B	100	NA	98	Susceptibility	S	NA	NA	NA	NA	NA	NA	NA	Published article	Jirakanjanakit et al 2007	http://www.sc.mahidol.ac.th/scbc/bc_internet/Publication/858.pdf	Susceptible
402	Thailand	Prathai	15.5761	102.691	2003-2005	2003	2005	Aedes aegypti	Adults	WHO tube assay	Organophosphates	Fenitrothion	0.5		Acetylcholinesterase inhibitors	1B	100	NA	41.75	Confirmed resistance	R	NA	NA	NA	NA	NA	NA	NA	Published article	Jirakanjanakit et al 2007	http://www.sc.mahidol.ac.th/scbc/bc_internet/Publication/858.pdf	Resistant
403	Thailand	Kornburi	14.4349	102.163	2003-2005	2003	2005	Aedes aegypti	Adults	WHO tube assay	Organophosphates	Fenitrothion	0.5		Acetylcholinesterase inhibitors	1B	100	NA	93.68	Possible resistance	PR	NA	NA	NA	NA	NA	NA	NA	Published article	Jirakanjanakit et al 2007	http://www.sc.mahidol.ac.th/scbc/bc_internet/Publication/858.pdf	Possible Resistance
404	Thailand	Kangsanamnang	14.4349	102.163	2003-2005	2003	2005	Aedes aegypti	Adults	WHO tube assay	Organophosphates	Fenitrothion	0.5		Acetylcholinesterase inhibitors	1B	100	NA	68.25	Confirmed resistance	R	NA	NA	NA	NA	NA	NA	NA	Published article	Jirakanjanakit et al 2007	http://www.sc.mahidol.ac.th/scbc/bc_internet/Publication/858.pdf	Resistant
405	Thailand	Serngsang	15.8184	105.352	2003-2005	2003	2005	Aedes aegypti	Adults	WHO tube assay	Organophosphates	Fenitrothion	0.5		Acetylcholinesterase inhibitors	1B	100	NA	61.62	Confirmed resistance	R	NA	NA	NA	NA	NA	NA	NA	Published article	Jirakanjanakit et al 2007	http://www.sc.mahidol.ac.th/scbc/bc_internet/Publication/858.pdf	Resistant
406	Thailand	Seekhew	14.893	101.722	2003-2005	2003	2005	Aedes aegypti	Adults	WHO tube assay	Organophosphates	Fenitrothion	0.5		Acetylcholinesterase inhibitors	1B	100	NA	58.82	Confirmed resistance	R	NA	NA	NA	NA	NA	NA	NA	Published article	Jirakanjanakit et al 2007	http://www.sc.mahidol.ac.th/scbc/bc_internet/Publication/858.pdf	Resistant
407	Thailand	Muang(Songkhla Province)	15.6896	100.124	2003-2005	2003	2005	Aedes aegypti	Adults	WHO tube assay	Organophosphates	Fenitrothion	0.5		Acetylcholinesterase inhibitors	1B	100	NA	100	Susceptibility	S	NA	NA	NA	NA	NA	NA	NA	Published article	Jirakanjanakit et al 2007	http://www.sc.mahidol.ac.th/scbc/bc_internet/Publication/858.pdf	Susceptible
408	Thailand	Singhanakorn	7.23524	100.553	2003-2005	2003	2005	Aedes aegypti	Adults	WHO tube assay	Organophosphates	Fenitrothion	0.5		Acetylcholinesterase inhibitors	1B	100	NA	100	Susceptibility	S	NA	NA	NA	NA	NA	NA	NA	Published article	Jirakanjanakit et al 2007	http://www.sc.mahidol.ac.th/scbc/bc_internet/Publication/858.pdf	Susceptible
409	Thailand	Bangklum	7.0592	100.377	2003-2005	2003	2005	Aedes aegypti	Adults	WHO tube assay	Organophosphates	Fenitrothion	0.5		Acetylcholinesterase inhibitors	1B	100	NA	100	Susceptibility	S	NA	NA	NA	NA	NA	NA	NA	Published article	Jirakanjanakit et al 2007	http://www.sc.mahidol.ac.th/scbc/bc_internet/Publication/858.pdf	Susceptible
410	Thailand	Chana	6.84475	100.665	2003-2005	2003	2005	Aedes aegypti	Adults	WHO tube assay	Organophosphates	Fenitrothion	0.5		Acetylcholinesterase inhibitors	1B	100	NA	100	Susceptibility	S	NA	NA	NA	NA	NA	NA	NA	Published article	Jirakanjanakit et al 2007	http://www.sc.mahidol.ac.th/scbc/bc_internet/Publication/858.pdf	Susceptible
411	Thailand	Had Yai (Tambon Kor Hong)	6.98636	100.473	2003-2005	2003	2005	Aedes aegypti	Adults	WHO tube assay	Organophosphates	Fenitrothion	0.5		Acetylcholinesterase inhibitors	1B	100	NA	100	Susceptibility	S	NA	NA	NA	NA	NA	NA	NA	Published article	Jirakanjanakit et al 2007	http://www.sc.mahidol.ac.th/scbc/bc_internet/Publication/858.pdf	Susceptible
412	Thailand	Phan	19.5416	99.7679	2003-2005	2003	2005	Aedes aegypti	Adults	WHO tube assay	Organophosphates	Fenitrothion	0.5		Acetylcholinesterase inhibitors	1B	100	NA	100	Susceptibility	S	NA	NA	NA	NA	NA	NA	NA	Published article	Jirakanjanakit et al 2007	http://www.sc.mahidol.ac.th/scbc/bc_internet/Publication/858.pdf	Susceptible
413	Thailand	Tamaka	13.9261	99.7902	2003-2005	2003	2005	Aedes aegypti	Adults	WHO tube assay	Organophosphates	Fenitrothion	0.5		Acetylcholinesterase inhibitors	1B	100	NA	100	Susceptibility	S	NA	NA	NA	NA	NA	NA	NA	Published article	Jirakanjanakit et al 2007	http://www.sc.mahidol.ac.th/scbc/bc_internet/Publication/858.pdf	Susceptible
414	Thailand	Muang(Chanthaburi Province)	13.3611	100.985	2003-2005	2003	2005	Aedes aegypti	Adults	WHO tube assay	Organophosphates	Fenitrothion	0.5		Acetylcholinesterase inhibitors	1B	100	NA	95	Possible resistance	PR	NA	NA	NA	NA	NA	NA	NA	Published article	Jirakanjanakit et al 2007	http://www.sc.mahidol.ac.th/scbc/bc_internet/Publication/858.pdf	Possible Resistance
415	Thailand	Bangkoknoi	13.7611	100.034	2003-2005	2003	2005	Aedes aegypti	Adults	WHO tube assay	Pyrethroids	Deltamethrin	0.06		Sodium channel modulators	3A	100	NA	87.9	Confirmed resistance	R	NA	NA	NA	NA	NA	NA	NA	Published article	Jirakanjanakit et al 2007	http://www.sc.mahidol.ac.th/scbc/bc_internet/Publication/858.pdf	Resistant
416	Thailand	Hauykwang	13.7693	100.581	2003-2005	2003	2005	Aedes aegypti	Adults	WHO tube assay	Pyrethroids	Deltamethrin	0.06		Sodium channel modulators	3A	100	NA	52	Confirmed resistance	R	NA	NA	NA	NA	NA	NA	NA	Published article	Jirakanjanakit et al 2007	http://www.sc.mahidol.ac.th/scbc/bc_internet/Publication/858.pdf	Resistant
417	Thailand	Laksi	13.8741	100.577	2003-2005	2003	2005	Aedes aegypti	Adults	WHO tube assay	Pyrethroids	Deltamethrin	0.06		Sodium channel modulators	3A	100	NA	75.7	Confirmed resistance	R	NA	NA	NA	NA	NA	NA	NA	Published article	Jirakanjanakit et al 2007	http://www.sc.mahidol.ac.th/scbc/bc_internet/Publication/858.pdf	Resistant
418	Thailand	Ladkrabang	13.7111	100.774	2003-2005	2003	2005	Aedes aegypti	Adults	WHO tube assay	Pyrethroids	Deltamethrin	0.06		Sodium channel modulators	3A	100	NA	52.1	Confirmed resistance	R	NA	NA	NA	NA	NA	NA	NA	Published article	Jirakanjanakit et al 2007	http://www.sc.mahidol.ac.th/scbc/bc_internet/Publication/858.pdf	Resistant
419	Thailand	Rasburana	13.6805	100.499	2003-2005	2003	2005	Aedes aegypti	Adults	WHO tube assay	Pyrethroids	Deltamethrin	0.06		Sodium channel modulators	3A	100	NA	73	Confirmed resistance	R	NA	NA	NA	NA	NA	NA	NA	Published article	Jirakanjanakit et al 2007	http://www.sc.mahidol.ac.th/scbc/bc_internet/Publication/858.pdf	Resistant
420	Thailand	Muang(Chonburi Province)	13.3611	100.985	2003-2005	2003	2005	Aedes aegypti	Adults	WHO tube assay	Pyrethroids	Deltamethrin	0.06		Sodium channel modulators	3A	100	NA	86.6	Confirmed resistance	R	NA	NA	NA	NA	NA	NA	NA	Published article	Jirakanjanakit et al 2007	http://www.sc.mahidol.ac.th/scbc/bc_internet/Publication/858.pdf	Resistant
421	Thailand	Panusnikom	13.4312	101.207	2003-2005	2003	2005	Aedes aegypti	Adults	WHO tube assay	Pyrethroids	Deltamethrin	0.06		Sodium channel modulators	3A	100	NA	52.9	Confirmed resistance	R	NA	NA	NA	NA	NA	NA	NA	Published article	Jirakanjanakit et al 2007	http://www.sc.mahidol.ac.th/scbc/bc_internet/Publication/858.pdf	Resistant
422	Thailand	Banglamung	12.9434	100.915	2003-2005	2003	2005	Aedes aegypti	Adults	WHO tube assay	Pyrethroids	Deltamethrin	0.06		Sodium channel modulators	3A	100	NA	43.4	Confirmed resistance	R	NA	NA	NA	NA	NA	NA	NA	Published article	Jirakanjanakit et al 2007	http://www.sc.mahidol.ac.th/scbc/bc_internet/Publication/858.pdf	Resistant
423	Thailand	Sriracha	13.1641	100.922	2003-2005	2003	2005	Aedes aegypti	Adults	WHO tube assay	Pyrethroids	Deltamethrin	0.06		Sodium channel modulators	3A	100	NA	80.5	Confirmed resistance	R	NA	NA	NA	NA	NA	NA	NA	Published article	Jirakanjanakit et al 2007	http://www.sc.mahidol.ac.th/scbc/bc_internet/Publication/858.pdf	Resistant
424	Thailand	Muang(Nakhon Sawan Province)	15.6928	100.123	2003-2005	2003	2005	Aedes aegypti	Adults	WHO tube assay	Pyrethroids	Deltamethrin	0.06		Sodium channel modulators	3A	100	NA	85.09	Confirmed resistance	R	NA	NA	NA	NA	NA	NA	NA	Published article	Jirakanjanakit et al 2007	http://www.sc.mahidol.ac.th/scbc/bc_internet/Publication/858.pdf	Resistant
425	Thailand	Mae Wong	16.0391	99.2334	2003-2005	2003	2005	Aedes aegypti	Adults	WHO tube assay	Pyrethroids	Deltamethrin	0.06		Sodium channel modulators	3A	100	NA	54.5	Confirmed resistance	R	NA	NA	NA	NA	NA	NA	NA	Published article	Jirakanjanakit et al 2007	http://www.sc.mahidol.ac.th/scbc/bc_internet/Publication/858.pdf	Resistant
426	Thailand	Mae Pern	19.9649	99.8851	2003-2005	2003	2005	Aedes aegypti	Adults	WHO tube assay	Pyrethroids	Deltamethrin	0.06		Sodium channel modulators	3A	100	NA	52	Confirmed resistance	R	NA	NA	NA	NA	NA	NA	NA	Published article	Jirakanjanakit et al 2007	http://www.sc.mahidol.ac.th/scbc/bc_internet/Publication/858.pdf	Resistant
427	Thailand	Krok Pra	15.5765	100.014	2003-2005	2003	2005	Aedes aegypti	Adults	WHO tube assay	Pyrethroids	Deltamethrin	0.06		Sodium channel modulators	3A	100	NA	85.3	Confirmed resistance	R	NA	NA	NA	NA	NA	NA	NA	Published article	Jirakanjanakit et al 2007	http://www.sc.mahidol.ac.th/scbc/bc_internet/Publication/858.pdf	Resistant
428	Thailand	Taklee	15.5459	100.118	2003-2005	2003	2005	Aedes aegypti	Adults	WHO tube assay	Pyrethroids	Deltamethrin	0.06		Sodium channel modulators	3A	100	NA	74.3	Confirmed resistance	R	NA	NA	NA	NA	NA	NA	NA	Published article	Jirakanjanakit et al 2007	http://www.sc.mahidol.ac.th/scbc/bc_internet/Publication/858.pdf	Resistant
429	Thailand	Prathai	15.5761	102.691	2003-2005	2003	2005	Aedes aegypti	Adults	WHO tube assay	Pyrethroids	Deltamethrin	0.06		Sodium channel modulators	3A	100	NA	81.63	Confirmed resistance	R	NA	NA	NA	NA	NA	NA	NA	Published article	Jirakanjanakit et al 2007	http://www.sc.mahidol.ac.th/scbc/bc_internet/Publication/858.pdf	Resistant
430	Thailand	Kornburi	14.4349	102.163	2003-2005	2003	2005	Aedes aegypti	Adults	WHO tube assay	Pyrethroids	Deltamethrin	0.06		Sodium channel modulators	3A	100	NA	78.79	Confirmed resistance	R	NA	NA	NA	NA	NA	NA	NA	Published article	Jirakanjanakit et al 2007	http://www.sc.mahidol.ac.th/scbc/bc_internet/Publication/858.pdf	Resistant
431	Thailand	Kangsanamnang	14.4349	102.163	2003-2005	2003	2005	Aedes aegypti	Adults	WHO tube assay	Pyrethroids	Deltamethrin	0.06		Sodium channel modulators	3A	100	NA	89.59	Confirmed resistance	R	NA	NA	NA	NA	NA	NA	NA	Published article	Jirakanjanakit et al 2007	http://www.sc.mahidol.ac.th/scbc/bc_internet/Publication/858.pdf	Resistant
432	Thailand	Serngsang	15.8184	105.352	2003-2005	2003	2005	Aedes aegypti	Adults	WHO tube assay	Pyrethroids	Deltamethrin	0.06		Sodium channel modulators	3A	100	NA	60.6	Confirmed resistance	R	NA	NA	NA	NA	NA	NA	NA	Published article	Jirakanjanakit et al 2007	http://www.sc.mahidol.ac.th/scbc/bc_internet/Publication/858.pdf	Resistant
433	Thailand	Seekhew	14.893	101.722	2003-2005	2003	2005	Aedes aegypti	Adults	WHO tube assay	Pyrethroids	Deltamethrin	0.06		Sodium channel modulators	3A	100	NA	96.94	Possible resistance	PR	NA	NA	NA	NA	NA	NA	NA	Published article	Jirakanjanakit et al 2007	http://www.sc.mahidol.ac.th/scbc/bc_internet/Publication/858.pdf	Possible Resistance
434	Thailand	Muang(Songkhla Province)	15.6896	100.124	2003-2005	2003	2005	Aedes aegypti	Adults	WHO tube assay	Pyrethroids	Deltamethrin	0.06		Sodium channel modulators	3A	100	NA	81.44	Confirmed resistance	R	NA	NA	NA	NA	NA	NA	NA	Published article	Jirakanjanakit et al 2007	http://www.sc.mahidol.ac.th/scbc/bc_internet/Publication/858.pdf	Resistant
435	Thailand	Singhanakorn	7.23524	100.553	2003-2005	2003	2005	Aedes aegypti	Adults	WHO tube assay	Pyrethroids	Deltamethrin	0.06		Sodium channel modulators	3A	100	NA	99.02	Susceptibility	S	NA	NA	NA	NA	NA	NA	NA	Published article	Jirakanjanakit et al 2007	http://www.sc.mahidol.ac.th/scbc/bc_internet/Publication/858.pdf	Susceptible
436	Thailand	Bangklum	7.0592	100.377	2003-2005	2003	2005	Aedes aegypti	Adults	WHO tube assay	Pyrethroids	Deltamethrin	0.06		Sodium channel modulators	3A	100	NA	96.81	Possible resistance	PR	NA	NA	NA	NA	NA	NA	NA	Published article	Jirakanjanakit et al 2007	http://www.sc.mahidol.ac.th/scbc/bc_internet/Publication/858.pdf	Possible Resistance
437	Thailand	Chana	6.84475	100.665	2003-2005	2003	2005	Aedes aegypti	Adults	WHO tube assay	Pyrethroids	Deltamethrin	0.06		Sodium channel modulators	3A	100	NA	99.02	Susceptibility	S	NA	NA	NA	NA	NA	NA	NA	Published article	Jirakanjanakit et al 2007	http://www.sc.mahidol.ac.th/scbc/bc_internet/Publication/858.pdf	Susceptible
438	Thailand	Had Yai (Tambon Kor Hong)	6.98636	100.473	2003-2005	2003	2005	Aedes aegypti	Adults	WHO tube assay	Pyrethroids	Deltamethrin	0.06		Sodium channel modulators	3A	100	NA	88.89	Confirmed resistance	R	NA	NA	NA	NA	NA	NA	NA	Published article	Jirakanjanakit et al 2007	http://www.sc.mahidol.ac.th/scbc/bc_internet/Publication/858.pdf	Resistant
439	Thailand	Phan	19.5416	99.7679	2003-2005	2003	2005	Aedes aegypti	Adults	WHO tube assay	Pyrethroids	Deltamethrin	0.06		Sodium channel modulators	3A	100	NA	96.97	Possible resistance	PR	NA	NA	NA	NA	NA	NA	NA	Published article	Jirakanjanakit et al 2007	http://www.sc.mahidol.ac.th/scbc/bc_internet/Publication/858.pdf	Possible Resistance
440	Thailand	Tamaka	13.9261	99.7902	2003-2005	2003	2005	Aedes aegypti	Adults	WHO tube assay	Pyrethroids	Deltamethrin	0.06		Sodium channel modulators	3A	100	NA	86.36	Confirmed resistance	R	NA	NA	NA	NA	NA	NA	NA	Published article	Jirakanjanakit et al 2007	http://www.sc.mahidol.ac.th/scbc/bc_internet/Publication/858.pdf	Resistant
441	Thailand	Muang(Chanthaburi Province)	13.3611	100.985	2003-2005	2003	2005	Aedes aegypti	Adults	WHO tube assay	Pyrethroids	Deltamethrin	0.06		Sodium channel modulators	3A	100	NA	61.46	Confirmed resistance	R	NA	NA	NA	NA	NA	NA	NA	Published article	Jirakanjanakit et al 2007	http://www.sc.mahidol.ac.th/scbc/bc_internet/Publication/858.pdf	Resistant
442	Thailand	Bangkoknoi	13.7611	100.034	2003-2005	2003	2005	Aedes aegypti	Adults	WHO tube assay	Pyrethroids	Permethrin	0.9		Sodium channel modulators	3A	100	NA	18.5	Confirmed resistance	R	NA	NA	NA	NA	NA	NA	NA	Published article	Jirakanjanakit et al 2007	http://www.sc.mahidol.ac.th/scbc/bc_internet/Publication/858.pdf	Resistant
443	Thailand	Hauykwang	13.7693	100.581	2003-2005	2003	2005	Aedes aegypti	Adults	WHO tube assay	Pyrethroids	Permethrin	0.9		Sodium channel modulators	3A	100	NA	29	Confirmed resistance	R	NA	NA	NA	NA	NA	NA	NA	Published article	Jirakanjanakit et al 2007	http://www.sc.mahidol.ac.th/scbc/bc_internet/Publication/858.pdf	Resistant
444	Thailand	Laksi	13.8741	100.577	2003-2005	2003	2005	Aedes aegypti	Adults	WHO tube assay	Pyrethroids	Permethrin	0.9		Sodium channel modulators	3A	100	NA	26.1	Confirmed resistance	R	NA	NA	NA	NA	NA	NA	NA	Published article	Jirakanjanakit et al 2007	http://www.sc.mahidol.ac.th/scbc/bc_internet/Publication/858.pdf	Resistant
445	Thailand	Ladkrabang	13.7111	100.774	2003-2005	2003	2005	Aedes aegypti	Adults	WHO tube assay	Pyrethroids	Permethrin	0.9		Sodium channel modulators	3A	100	NA	51.3	Confirmed resistance	R	NA	NA	NA	NA	NA	NA	NA	Published article	Jirakanjanakit et al 2007	http://www.sc.mahidol.ac.th/scbc/bc_internet/Publication/858.pdf	Resistant
446	Thailand	Rasburana	13.6805	100.499	2003-2005	2003	2005	Aedes aegypti	Adults	WHO tube assay	Pyrethroids	Permethrin	0.9		Sodium channel modulators	3A	100	NA	48.8	Confirmed resistance	R	NA	NA	NA	NA	NA	NA	NA	Published article	Jirakanjanakit et al 2007	http://www.sc.mahidol.ac.th/scbc/bc_internet/Publication/858.pdf	Resistant
447	Thailand	Muang(Chonburi Province)	13.3611	100.985	2003-2005	2003	2005	Aedes aegypti	Adults	WHO tube assay	Pyrethroids	Permethrin	0.9		Sodium channel modulators	3A	100	NA	85.4	Confirmed resistance	R	NA	NA	NA	NA	NA	NA	NA	Published article	Jirakanjanakit et al 2007	http://www.sc.mahidol.ac.th/scbc/bc_internet/Publication/858.pdf	Resistant
448	Thailand	Panusnikom	13.4312	101.207	2003-2005	2003	2005	Aedes aegypti	Adults	WHO tube assay	Pyrethroids	Permethrin	0.9		Sodium channel modulators	3A	100	NA	11.2	Confirmed resistance	R	NA	NA	NA	NA	NA	NA	NA	Published article	Jirakanjanakit et al 2007	http://www.sc.mahidol.ac.th/scbc/bc_internet/Publication/858.pdf	Resistant
449	Thailand	Banglamung	12.9434	100.915	2003-2005	2003	2005	Aedes aegypti	Adults	WHO tube assay	Pyrethroids	Permethrin	0.9		Sodium channel modulators	3A	100	NA	5	Confirmed resistance	R	NA	NA	NA	NA	NA	NA	NA	Published article	Jirakanjanakit et al 2007	http://www.sc.mahidol.ac.th/scbc/bc_internet/Publication/858.pdf	Resistant
450	Thailand	Sriracha	13.1641	100.922	2003-2005	2003	2005	Aedes aegypti	Adults	WHO tube assay	Pyrethroids	Permethrin	0.9		Sodium channel modulators	3A	100	NA	77.6	Confirmed resistance	R	NA	NA	NA	NA	NA	NA	NA	Published article	Jirakanjanakit et al 2007	http://www.sc.mahidol.ac.th/scbc/bc_internet/Publication/858.pdf	Resistant
451	Thailand	Muang(Nakhon Sawan Province)	15.6928	100.123	2003-2005	2003	2005	Aedes aegypti	Adults	WHO tube assay	Pyrethroids	Permethrin	0.9		Sodium channel modulators	3A	100	NA	53.1	Confirmed resistance	R	NA	NA	NA	NA	NA	NA	NA	Published article	Jirakanjanakit et al 2007	http://www.sc.mahidol.ac.th/scbc/bc_internet/Publication/858.pdf	Resistant
452	Thailand	Mae Wong	16.0391	99.2334	2003-2005	2003	2005	Aedes aegypti	Adults	WHO tube assay	Pyrethroids	Permethrin	0.9		Sodium channel modulators	3A	100	NA	47.9	Confirmed resistance	R	NA	NA	NA	NA	NA	NA	NA	Published article	Jirakanjanakit et al 2007	http://www.sc.mahidol.ac.th/scbc/bc_internet/Publication/858.pdf	Resistant
453	Thailand	Mae Pern	19.9649	99.8851	2003-2005	2003	2005	Aedes aegypti	Adults	WHO tube assay	Pyrethroids	Permethrin	0.9		Sodium channel modulators	3A	100	NA	37.8	Confirmed resistance	R	NA	NA	NA	NA	NA	NA	NA	Published article	Jirakanjanakit et al 2007	http://www.sc.mahidol.ac.th/scbc/bc_internet/Publication/858.pdf	Resistant
454	Thailand	Krok Pra	15.5765	100.014	2003-2005	2003	2005	Aedes aegypti	Adults	WHO tube assay	Pyrethroids	Permethrin	0.9		Sodium channel modulators	3A	100	NA	72.1	Confirmed resistance	R	NA	NA	NA	NA	NA	NA	NA	Published article	Jirakanjanakit et al 2007	http://www.sc.mahidol.ac.th/scbc/bc_internet/Publication/858.pdf	Resistant
455	Thailand	Taklee	15.5459	100.118	2003-2005	2003	2005	Aedes aegypti	Adults	WHO tube assay	Pyrethroids	Permethrin	0.9		Sodium channel modulators	3A	100	NA	36.3	Confirmed resistance	R	NA	NA	NA	NA	NA	NA	NA	Published article	Jirakanjanakit et al 2007	http://www.sc.mahidol.ac.th/scbc/bc_internet/Publication/858.pdf	Resistant
456	Thailand	Prathai	15.5761	102.691	2003-2005	2003	2005	Aedes aegypti	Adults	WHO tube assay	Pyrethroids	Permethrin	0.9		Sodium channel modulators	3A	100	NA	89.9	Confirmed resistance	R	NA	NA	NA	NA	NA	NA	NA	Published article	Jirakanjanakit et al 2007	http://www.sc.mahidol.ac.th/scbc/bc_internet/Publication/858.pdf	Resistant
457	Thailand	Kornburi	14.4349	102.163	2003-2005	2003	2005	Aedes aegypti	Adults	WHO tube assay	Pyrethroids	Permethrin	0.9		Sodium channel modulators	3A	100	NA	80	Confirmed resistance	R	NA	NA	NA	NA	NA	NA	NA	Published article	Jirakanjanakit et al 2007	http://www.sc.mahidol.ac.th/scbc/bc_internet/Publication/858.pdf	Resistant
458	Thailand	Kangsanamnang	14.4349	102.163	2003-2005	2003	2005	Aedes aegypti	Adults	WHO tube assay	Pyrethroids	Permethrin	0.9		Sodium channel modulators	3A	100	NA	94.73	Possible resistance	PR	NA	NA	NA	NA	NA	NA	NA	Published article	Jirakanjanakit et al 2007	http://www.sc.mahidol.ac.th/scbc/bc_internet/Publication/858.pdf	Possible Resistance
459	Thailand	Serngsang	15.8184	105.352	2003-2005	2003	2005	Aedes aegypti	Adults	WHO tube assay	Pyrethroids	Permethrin	0.9		Sodium channel modulators	3A	100	NA	69.3	Confirmed resistance	R	NA	NA	NA	NA	NA	NA	NA	Published article	Jirakanjanakit et al 2007	http://www.sc.mahidol.ac.th/scbc/bc_internet/Publication/858.pdf	Resistant
460	Thailand	Seekhew	14.893	101.722	2003-2005	2003	2005	Aedes aegypti	Adults	WHO tube assay	Pyrethroids	Permethrin	0.9		Sodium channel modulators	3A	100	NA	96	Possible resistance	PR	NA	NA	NA	NA	NA	NA	NA	Published article	Jirakanjanakit et al 2007	http://www.sc.mahidol.ac.th/scbc/bc_internet/Publication/858.pdf	Possible Resistance
461	Thailand	Muang(Songkhla Province)	15.6896	100.124	2003-2005	2003	2005	Aedes aegypti	Adults	WHO tube assay	Pyrethroids	Permethrin	0.9		Sodium channel modulators	3A	100	NA	61.39	Confirmed resistance	R	NA	NA	NA	NA	NA	NA	NA	Published article	Jirakanjanakit et al 2007	http://www.sc.mahidol.ac.th/scbc/bc_internet/Publication/858.pdf	Resistant
462	Thailand	Singhanakorn	7.23524	100.553	2003-2005	2003	2005	Aedes aegypti	Adults	WHO tube assay	Pyrethroids	Permethrin	0.9		Sodium channel modulators	3A	100	NA	94.18	Possible resistance	PR	NA	NA	NA	NA	NA	NA	NA	Published article	Jirakanjanakit et al 2007	http://www.sc.mahidol.ac.th/scbc/bc_internet/Publication/858.pdf	Possible Resistance
463	Thailand	Bangklum	7.0592	100.377	2003-2005	2003	2005	Aedes aegypti	Adults	WHO tube assay	Pyrethroids	Permethrin	0.9		Sodium channel modulators	3A	100	NA	97.98	Possible resistance	PR	NA	NA	NA	NA	NA	NA	NA	Published article	Jirakanjanakit et al 2007	http://www.sc.mahidol.ac.th/scbc/bc_internet/Publication/858.pdf	Possible Resistance
464	Thailand	Chana	6.84475	100.665	2003-2005	2003	2005	Aedes aegypti	Adults	WHO tube assay	Pyrethroids	Permethrin	0.9		Sodium channel modulators	3A	100	NA	94.06	Possible resistance	PR	NA	NA	NA	NA	NA	NA	NA	Published article	Jirakanjanakit et al 2007	http://www.sc.mahidol.ac.th/scbc/bc_internet/Publication/858.pdf	Possible Resistance
465	Thailand	Had Yai (Tambon Kor Hong)	6.98636	100.473	2003-2005	2003	2005	Aedes aegypti	Adults	WHO tube assay	Pyrethroids	Permethrin	0.9		Sodium channel modulators	3A	100	NA	84	Confirmed resistance	R	NA	NA	NA	NA	NA	NA	NA	Published article	Jirakanjanakit et al 2007	http://www.sc.mahidol.ac.th/scbc/bc_internet/Publication/858.pdf	Resistant
466	Thailand	Phan	19.5416	99.7679	2003-2005	2003	2005	Aedes aegypti	Adults	WHO tube assay	Pyrethroids	Permethrin	0.9		Sodium channel modulators	3A	100	NA	100	Susceptibility	S	NA	NA	NA	NA	NA	NA	NA	Published article	Jirakanjanakit et al 2007	http://www.sc.mahidol.ac.th/scbc/bc_internet/Publication/858.pdf	Susceptible
467	Thailand	Tamaka	13.9261	99.7902	2003-2005	2003	2005	Aedes aegypti	Adults	WHO tube assay	Pyrethroids	Permethrin	0.9		Sodium channel modulators	3A	100	NA	73.26	Confirmed resistance	R	NA	NA	NA	NA	NA	NA	NA	Published article	Jirakanjanakit et al 2007	http://www.sc.mahidol.ac.th/scbc/bc_internet/Publication/858.pdf	Resistant
468	Thailand	Muang(Chanthaburi Province)	13.3611	100.985	2003-2005	2003	2005	Aedes aegypti	Adults	WHO tube assay	Pyrethroids	Permethrin	0.9		Sodium channel modulators	3A	100	NA	80.39	Confirmed resistance	R	NA	NA	NA	NA	NA	NA	NA	Published article	Jirakanjanakit et al 2007	http://www.sc.mahidol.ac.th/scbc/bc_internet/Publication/858.pdf	Resistant
469	Thailand	Bangkoknoi	13.7611	100.034	2003-2005	2003	2005	Aedes aegypti	Adults	WHO tube assay	Carbamates	Propoxur	0.3		Acetylcholinesterase inhibitors	1A	100	NA	99	Susceptibility	S	NA	NA	NA	NA	NA	NA	NA	Published article	Jirakanjanakit et al 2007	http://www.sc.mahidol.ac.th/scbc/bc_internet/Publication/858.pdf	Susceptible
470	Thailand	Hauykwang	13.7693	100.581	2003-2005	2003	2005	Aedes aegypti	Adults	WHO tube assay	Carbamates	Propoxur	0.3		Acetylcholinesterase inhibitors	1A	100	NA	99.5	Susceptibility	S	NA	NA	NA	NA	NA	NA	NA	Published article	Jirakanjanakit et al 2007	http://www.sc.mahidol.ac.th/scbc/bc_internet/Publication/858.pdf	Susceptible
471	Thailand	Laksi	13.8741	100.577	2003-2005	2003	2005	Aedes aegypti	Adults	WHO tube assay	Carbamates	Propoxur	0.3		Acetylcholinesterase inhibitors	1A	100	NA	98.6	Susceptibility	S	NA	NA	NA	NA	NA	NA	NA	Published article	Jirakanjanakit et al 2007	http://www.sc.mahidol.ac.th/scbc/bc_internet/Publication/858.pdf	Susceptible
472	Thailand	Ladkrabang	13.7111	100.774	2003-2005	2003	2005	Aedes aegypti	Adults	WHO tube assay	Carbamates	Propoxur	0.3		Acetylcholinesterase inhibitors	1A	100	NA	99.5	Susceptibility	S	NA	NA	NA	NA	NA	NA	NA	Published article	Jirakanjanakit et al 2007	http://www.sc.mahidol.ac.th/scbc/bc_internet/Publication/858.pdf	Susceptible
473	Thailand	Rasburana	13.6805	100.499	2003-2005	2003	2005	Aedes aegypti	Adults	WHO tube assay	Carbamates	Propoxur	0.3		Acetylcholinesterase inhibitors	1A	100	NA	100	Susceptibility	S	NA	NA	NA	NA	NA	NA	NA	Published article	Jirakanjanakit et al 2007	http://www.sc.mahidol.ac.th/scbc/bc_internet/Publication/858.pdf	Susceptible
474	Thailand	Muang(Chonburi Province)	13.3611	100.985	2003-2005	2003	2005	Aedes aegypti	Adults	WHO tube assay	Carbamates	Propoxur	0.3		Acetylcholinesterase inhibitors	1A	100	NA	97.1	Possible resistance	PR	NA	NA	NA	NA	NA	NA	NA	Published article	Jirakanjanakit et al 2007	http://www.sc.mahidol.ac.th/scbc/bc_internet/Publication/858.pdf	Possible Resistance
475	Thailand	Panusnikom	13.4312	101.207	2003-2005	2003	2005	Aedes aegypti	Adults	WHO tube assay	Carbamates	Propoxur	0.3		Acetylcholinesterase inhibitors	1A	100	NA	82.4	Confirmed resistance	R	NA	NA	NA	NA	NA	NA	NA	Published article	Jirakanjanakit et al 2007	http://www.sc.mahidol.ac.th/scbc/bc_internet/Publication/858.pdf	Resistant
476	Thailand	Banglamung	12.9434	100.915	2003-2005	2003	2005	Aedes aegypti	Adults	WHO tube assay	Carbamates	Propoxur	0.3		Acetylcholinesterase inhibitors	1A	100	NA	88.3	Confirmed resistance	R	NA	NA	NA	NA	NA	NA	NA	Published article	Jirakanjanakit et al 2007	http://www.sc.mahidol.ac.th/scbc/bc_internet/Publication/858.pdf	Resistant
477	Thailand	Sriracha	13.1641	100.922	2003-2005	2003	2005	Aedes aegypti	Adults	WHO tube assay	Carbamates	Propoxur	0.3		Acetylcholinesterase inhibitors	1A	100	NA	100	Susceptibility	S	NA	NA	NA	NA	NA	NA	NA	Published article	Jirakanjanakit et al 2007	http://www.sc.mahidol.ac.th/scbc/bc_internet/Publication/858.pdf	Susceptible
478	Thailand	Muang(Nakhon Sawan Province)	15.6928	100.123	2003-2005	2003	2005	Aedes aegypti	Adults	WHO tube assay	Carbamates	Propoxur	0.3		Acetylcholinesterase inhibitors	1A	100	NA	82	Confirmed resistance	R	NA	NA	NA	NA	NA	NA	NA	Published article	Jirakanjanakit et al 2007	http://www.sc.mahidol.ac.th/scbc/bc_internet/Publication/858.pdf	Resistant
479	Thailand	Mae Wong	16.0391	99.2334	2003-2005	2003	2005	Aedes aegypti	Adults	WHO tube assay	Carbamates	Propoxur	0.3		Acetylcholinesterase inhibitors	1A	100	NA	69.1	Confirmed resistance	R	NA	NA	NA	NA	NA	NA	NA	Published article	Jirakanjanakit et al 2007	http://www.sc.mahidol.ac.th/scbc/bc_internet/Publication/858.pdf	Resistant
480	Thailand	Mae Pern	19.9649	99.8851	2003-2005	2003	2005	Aedes aegypti	Adults	WHO tube assay	Carbamates	Propoxur	0.3		Acetylcholinesterase inhibitors	1A	100	NA	99	Susceptibility	S	NA	NA	NA	NA	NA	NA	NA	Published article	Jirakanjanakit et al 2007	http://www.sc.mahidol.ac.th/scbc/bc_internet/Publication/858.pdf	Susceptible
481	Thailand	Krok Pra	15.5766	100.014	2003-2005	2003	2005	Aedes aegypti	Adults	WHO tube assay	Carbamates	Propoxur	0.3		Acetylcholinesterase inhibitors	1A	100	NA	86	Confirmed resistance	R	NA	NA	NA	NA	NA	NA	NA	Published article	Jirakanjanakit et al 2007	http://www.sc.mahidol.ac.th/scbc/bc_internet/Publication/858.pdf	Resistant
482	Thailand	Taklee	15.5459	100.118	2003-2005	2003	2005	Aedes aegypti	Adults	WHO tube assay	Carbamates	Propoxur	0.3		Acetylcholinesterase inhibitors	1A	100	NA	100	Susceptibility	S	NA	NA	NA	NA	NA	NA	NA	Published article	Jirakanjanakit et al 2007	http://www.sc.mahidol.ac.th/scbc/bc_internet/Publication/858.pdf	Susceptible
483	Thailand	Prathai	15.5761	102.691	2003-2005	2003	2005	Aedes aegypti	Adults	WHO tube assay	Carbamates	Propoxur	0.3		Acetylcholinesterase inhibitors	1A	100	NA	100	Susceptibility	S	NA	NA	NA	NA	NA	NA	NA	Published article	Jirakanjanakit et al 2007	http://www.sc.mahidol.ac.th/scbc/bc_internet/Publication/858.pdf	Susceptible
484	Thailand	Kornburi	14.4349	102.163	2003-2005	2003	2005	Aedes aegypti	Adults	WHO tube assay	Carbamates	Propoxur	0.3		Acetylcholinesterase inhibitors	1A	100	NA	100	Susceptibility	S	NA	NA	NA	NA	NA	NA	NA	Published article	Jirakanjanakit et al 2007	http://www.sc.mahidol.ac.th/scbc/bc_internet/Publication/858.pdf	Susceptible
485	Thailand	Kangsanamnang	14.4349	102.163	2003-2005	2003	2005	Aedes aegypti	Adults	WHO tube assay	Carbamates	Propoxur	0.3		Acetylcholinesterase inhibitors	1A	100	NA	100	Susceptibility	S	NA	NA	NA	NA	NA	NA	NA	Published article	Jirakanjanakit et al 2007	http://www.sc.mahidol.ac.th/scbc/bc_internet/Publication/858.pdf	Susceptible
486	Thailand	Serngsang	15.8184	105.352	2003-2005	2003	2005	Aedes aegypti	Adults	WHO tube assay	Carbamates	Propoxur	0.3		Acetylcholinesterase inhibitors	1A	100	NA	100	Susceptibility	S	NA	NA	NA	NA	NA	NA	NA	Published article	Jirakanjanakit et al 2007	http://www.sc.mahidol.ac.th/scbc/bc_internet/Publication/858.pdf	Susceptible
487	Thailand	Seekhew	14.893	101.722	2003-2005	2003	2005	Aedes aegypti	Adults	WHO tube assay	Carbamates	Propoxur	0.3		Acetylcholinesterase inhibitors	1A	100	NA	100	Susceptibility	S	NA	NA	NA	NA	NA	NA	NA	Published article	Jirakanjanakit et al 2007	http://www.sc.mahidol.ac.th/scbc/bc_internet/Publication/858.pdf	Susceptible
488	Thailand	Muang(Songkhla Province)	13.3611	100.985	2003-2005	2003	2005	Aedes aegypti	Adults	WHO tube assay	Carbamates	Propoxur	0.3		Acetylcholinesterase inhibitors	1A	100	NA	95.88	Possible resistance	PR	NA	NA	NA	NA	NA	NA	NA	Published article	Jirakanjanakit et al 2007	http://www.sc.mahidol.ac.th/scbc/bc_internet/Publication/858.pdf	Possible Resistance
489	Thailand	Singhanakorn	7.23524	100.553	2003-2005	2003	2005	Aedes aegypti	Adults	WHO tube assay	Carbamates	Propoxur	0.3		Acetylcholinesterase inhibitors	1A	100	NA	100	Susceptibility	S	NA	NA	NA	NA	NA	NA	NA	Published article	Jirakanjanakit et al 2007	http://www.sc.mahidol.ac.th/scbc/bc_internet/Publication/858.pdf	Susceptible
490	Thailand	Bangklum	7.0592	100.377	2003-2005	2003	2005	Aedes aegypti	Adults	WHO tube assay	Carbamates	Propoxur	0.3		Acetylcholinesterase inhibitors	1A	100	NA	100	Susceptibility	S	NA	NA	NA	NA	NA	NA	NA	Published article	Jirakanjanakit et al 2007	http://www.sc.mahidol.ac.th/scbc/bc_internet/Publication/858.pdf	Susceptible
491	Thailand	Chana	6.84475	100.665	2003-2005	2003	2005	Aedes aegypti	Adults	WHO tube assay	Carbamates	Propoxur	0.3		Acetylcholinesterase inhibitors	1A	100	NA	100	Susceptibility	S	NA	NA	NA	NA	NA	NA	NA	Published article	Jirakanjanakit et al 2007	http://www.sc.mahidol.ac.th/scbc/bc_internet/Publication/858.pdf	Susceptible
492	Thailand	Had Yai (Tambon Kor Hong)	6.98636	100.473	2003-2005	2003	2005	Aedes aegypti	Adults	WHO tube assay	Carbamates	Propoxur	0.3		Acetylcholinesterase inhibitors	1A	100	NA	99	Susceptibility	S	NA	NA	NA	NA	NA	NA	NA	Published article	Jirakanjanakit et al 2007	http://www.sc.mahidol.ac.th/scbc/bc_internet/Publication/858.pdf	Susceptible
493	Thailand	Phan	19.5416	99.7679	2003-2005	2003	2005	Aedes aegypti	Adults	WHO tube assay	Carbamates	Propoxur	0.3		Acetylcholinesterase inhibitors	1A	100	NA	100	Susceptibility	S	NA	NA	NA	NA	NA	NA	NA	Published article	Jirakanjanakit et al 2007	http://www.sc.mahidol.ac.th/scbc/bc_internet/Publication/858.pdf	Susceptible
494	Thailand	Tamaka	13.9261	99.7902	2003-2005	2003	2005	Aedes aegypti	Adults	WHO tube assay	Carbamates	Propoxur	0.3		Acetylcholinesterase inhibitors	1A	100	NA	100	Susceptibility	S	NA	NA	NA	NA	NA	NA	NA	Published article	Jirakanjanakit et al 2007	http://www.sc.mahidol.ac.th/scbc/bc_internet/Publication/858.pdf	Susceptible
495	Thailand	Muang(Chanthaburi Province)	13.3611	100.985	2003-2005	2003	2005	Aedes aegypti	Adults	WHO tube assay	Carbamates	Propoxur	0.3		Acetylcholinesterase inhibitors	1A	100	NA	99.05	Susceptibility	S	NA	NA	NA	NA	NA	NA	NA	Published article	Jirakanjanakit et al 2007	http://www.sc.mahidol.ac.th/scbc/bc_internet/Publication/858.pdf	Susceptible
496	Thailand	Bangkoknoi	13.7659	100.468	2003-2005	2003	2005	Aedes aegypti	Adults	WHO tube assay	Organophosphates	Fenitrothion	5.00E-03		Acetylcholinesterase inhibitors	1B	100	NA	100	Susceptibility	S	NA	NA	NA	NA	NA	NA	NA	Published article	Jirakanjanakit et al. 2007	https://www.ncbi.nlm.nih.gov/pubmed/17461081	Susceptible
497	Thailand	Hauykwang	13.7693	100.581	2003-2005	2003	2005	Aedes aegypti	Adults	WHO tube assay	Organophosphates	Fenitrothion	5.00E-03		Acetylcholinesterase inhibitors	1B	100	NA	100	Susceptibility	S	NA	NA	NA	NA	NA	NA	NA	Published article	Jirakanjanakit et al. 2007	https://www.ncbi.nlm.nih.gov/pubmed/17461081	Susceptible
498	Thailand	Laksi	13.8842	100.577	2003-2005	2003	2005	Aedes aegypti	Adults	WHO tube assay	Organophosphates	Fenitrothion	5.00E-03		Acetylcholinesterase inhibitors	1B	100	NA	100	Susceptibility	S	NA	NA	NA	NA	NA	NA	NA	Published article	Jirakanjanakit et al. 2007	https://www.ncbi.nlm.nih.gov/pubmed/17461081	Susceptible
499	Thailand	Ladkrabang	13.7235	100.784	2003-2005	2003	2005	Aedes aegypti	Adults	WHO tube assay	Organophosphates	Fenitrothion	5.00E-03		Acetylcholinesterase inhibitors	1B	100	NA	100	Susceptibility	S	NA	NA	NA	NA	NA	NA	NA	Published article	Jirakanjanakit et al. 2007	https://www.ncbi.nlm.nih.gov/pubmed/17461081	Susceptible
500	Thailand	Rasburana	13.05	100.05	2003-2005	2003	2005	Aedes aegypti	Adults	WHO tube assay	Organophosphates	Fenitrothion	5.00E-03		Acetylcholinesterase inhibitors	1B	100	NA	99.5	Susceptibility	S	NA	NA	NA	NA	NA	NA	NA	Published article	Jirakanjanakit et al. 2007	https://www.ncbi.nlm.nih.gov/pubmed/17461081	Susceptible
501	Thailand	Ban Saun	13.0333	101	2003-2005	2003	2005	Aedes aegypti	Adults	WHO tube assay	Organophosphates	Fenitrothion	5.00E-03		Acetylcholinesterase inhibitors	1B	100	NA	100	Susceptibility	S	NA	NA	NA	NA	NA	NA	NA	Published article	Jirakanjanakit et al. 2007	https://www.ncbi.nlm.nih.gov/pubmed/17461081	Susceptible
502	Thailand	Panusnikom	13.0333	101.017	2003-2005	2003	2005	Aedes aegypti	Adults	WHO tube assay	Organophosphates	Fenitrothion	5.00E-03		Acetylcholinesterase inhibitors	1B	100	NA	100	Susceptibility	S	NA	NA	NA	NA	NA	NA	NA	Published article	Jirakanjanakit et al. 2007	https://www.ncbi.nlm.nih.gov/pubmed/17461081	Susceptible
503	Thailand	Nong pruo	12.9087	100.947	2003-2005	2003	2005	Aedes aegypti	Adults	WHO tube assay	Organophosphates	Fenitrothion	5.00E-03		Acetylcholinesterase inhibitors	1B	100	NA	99	Susceptibility	S	NA	NA	NA	NA	NA	NA	NA	Published article	Jirakanjanakit et al. 2007	https://www.ncbi.nlm.nih.gov/pubmed/17461081	Susceptible
504	Thailand	Bor win	13.3167	101	2003-2005	2003	2005	Aedes aegypti	Adults	WHO tube assay	Organophosphates	Fenitrothion	5.00E-03		Acetylcholinesterase inhibitors	1B	100	NA	100	Susceptibility	S	NA	NA	NA	NA	NA	NA	NA	Published article	Jirakanjanakit et al. 2007	https://www.ncbi.nlm.nih.gov/pubmed/17461081	Susceptible
505	Thailand	Nong grod	15.0667	100	2003-2005	2003	2005	Aedes aegypti	Adults	WHO tube assay	Organophosphates	Fenitrothion	5.00E-03		Acetylcholinesterase inhibitors	1B	100	NA	60	Confirmed resistance	R	NA	NA	NA	NA	NA	NA	NA	Published article	Jirakanjanakit et al. 2007	https://www.ncbi.nlm.nih.gov/pubmed/17461081	Resistant
506	Thailand	Mae Wong	15.0667	99.05	2003-2005	2003	2005	Aedes aegypti	Adults	WHO tube assay	Organophosphates	Fenitrothion	5.00E-03		Acetylcholinesterase inhibitors	1B	100	NA	50.5	Confirmed resistance	R	NA	NA	NA	NA	NA	NA	NA	Published article	Jirakanjanakit et al. 2007	https://www.ncbi.nlm.nih.gov/pubmed/17461081	Resistant
507	Thailand	Mae Pern	15.05	99.0333	2003-2005	2003	2005	Aedes aegypti	Adults	WHO tube assay	Organophosphates	Fenitrothion	5.00E-03		Acetylcholinesterase inhibitors	1B	100	NA	18.4	Confirmed resistance	R	NA	NA	NA	NA	NA	NA	NA	Published article	Jirakanjanakit et al. 2007	https://www.ncbi.nlm.nih.gov/pubmed/17461081	Resistant
508	Thailand	Krok Pra	15.5568	100.064	2003-2005	2003	2005	Aedes aegypti	Adults	WHO tube assay	Organophosphates	Fenitrothion	5.00E-03		Acetylcholinesterase inhibitors	1B	100	NA	59.6	Confirmed resistance	R	NA	NA	NA	NA	NA	NA	NA	Published article	Jirakanjanakit et al. 2007	https://www.ncbi.nlm.nih.gov/pubmed/17461081	Resistant
509	Thailand	Taklee	15.0166	100.017	2003-2005	2003	2005	Aedes aegypti	Adults	WHO tube assay	Organophosphates	Fenitrothion	5.00E-03		Acetylcholinesterase inhibitors	1B	100	NA	98	Susceptibility	S	NA	NA	NA	NA	NA	NA	NA	Published article	Jirakanjanakit et al. 2007	https://www.ncbi.nlm.nih.gov/pubmed/17461081	Susceptible
510	Thailand	Wang Mai Dang	15.05	102.05	2003-2005	2003	2005	Aedes aegypti	Adults	WHO tube assay	Organophosphates	Fenitrothion	5.00E-03		Acetylcholinesterase inhibitors	1B	100	NA	41.75	Confirmed resistance	R	NA	NA	NA	NA	NA	NA	NA	Published article	Jirakanjanakit et al. 2007	https://www.ncbi.nlm.nih.gov/pubmed/17461081	Resistant
511	Thailand	Bann Mai	14.05	102.017	2003-2005	2003	2005	Aedes aegypti	Adults	WHO tube assay	Organophosphates	Fenitrothion	5.00E-03		Acetylcholinesterase inhibitors	1B	100	NA	93.68	Possible resistance	PR	NA	NA	NA	NA	NA	NA	NA	Published article	Jirakanjanakit et al. 2007	https://www.ncbi.nlm.nih.gov/pubmed/17461081	Possible Resistance
512	Thailand	Boung Sum rong	13.8254	100.567	2003-2005	2003	2005	Aedes aegypti	Adults	WHO tube assay	Organophosphates	Fenitrothion	5.00E-03		Acetylcholinesterase inhibitors	1B	100	NA	68.25	Confirmed resistance	R	NA	NA	NA	NA	NA	NA	NA	Published article	Jirakanjanakit et al. 2007	https://www.ncbi.nlm.nih.gov/pubmed/17461081	Resistant
513	Thailand	Serngsang	14.0333	102.033	2003-2005	2003	2005	Aedes aegypti	Adults	WHO tube assay	Organophosphates	Fenitrothion	5.00E-03		Acetylcholinesterase inhibitors	1B	100	NA	61.62	Confirmed resistance	R	NA	NA	NA	NA	NA	NA	NA	Published article	Jirakanjanakit et al. 2007	https://www.ncbi.nlm.nih.gov/pubmed/17461081	Resistant
514	Thailand	Bann Han	14.0833	101.067	2003-2005	2003	2005	Aedes aegypti	Adults	WHO tube assay	Organophosphates	Fenitrothion	5.00E-03		Acetylcholinesterase inhibitors	1B	100	NA	58.82	Confirmed resistance	R	NA	NA	NA	NA	NA	NA	NA	Published article	Jirakanjanakit et al. 2007	https://www.ncbi.nlm.nih.gov/pubmed/17461081	Resistant
515	Thailand	Bor Yang	7.01667	100.05	2003-2005	2003	2005	Aedes aegypti	Adults	WHO tube assay	Organophosphates	Fenitrothion	5.00E-03		Acetylcholinesterase inhibitors	1B	100	NA	100	Susceptibility	S	NA	NA	NA	NA	NA	NA	NA	Published article	Jirakanjanakit et al. 2007	https://www.ncbi.nlm.nih.gov/pubmed/17461081	Susceptible
516	Thailand	Hoa Kao	7.01666	100.05	2003-2005	2003	2005	Aedes aegypti	Adults	WHO tube assay	Organophosphates	Fenitrothion	5.00E-03		Acetylcholinesterase inhibitors	1B	100	NA	100	Susceptibility	S	NA	NA	NA	NA	NA	NA	NA	Published article	Jirakanjanakit et al. 2007	https://www.ncbi.nlm.nih.gov/pubmed/17461081	Susceptible
517	Thailand	Ta Chang	7	100.033	2003-2005	2003	2005	Aedes aegypti	Adults	WHO tube assay	Organophosphates	Fenitrothion	5.00E-03		Acetylcholinesterase inhibitors	1B	100	NA	100	Susceptibility	S	NA	NA	NA	NA	NA	NA	NA	Published article	Jirakanjanakit et al. 2007	https://www.ncbi.nlm.nih.gov/pubmed/17461081	Susceptible
518	Thailand	Na tub	7.00001	100.067	2003-2005	2003	2005	Aedes aegypti	Adults	WHO tube assay	Organophosphates	Fenitrothion	5.00E-03		Acetylcholinesterase inhibitors	1B	100	NA	100	Susceptibility	S	NA	NA	NA	NA	NA	NA	NA	Published article	Jirakanjanakit et al. 2007	https://www.ncbi.nlm.nih.gov/pubmed/17461081	Susceptible
519	Thailand	Kor Hong	7	100.05	2003-2005	2003	2005	Aedes aegypti	Adults	WHO tube assay	Organophosphates	Fenitrothion	5.00E-03		Acetylcholinesterase inhibitors	1B	100	NA	100	Susceptibility	S	NA	NA	NA	NA	NA	NA	NA	Published article	Jirakanjanakit et al. 2007	https://www.ncbi.nlm.nih.gov/pubmed/17461081	Susceptible
520	Thailand	Phan	19.55	99.7333	2003-2005	2003	2005	Aedes aegypti	Adults	WHO tube assay	Organophosphates	Fenitrothion	5.00E-03		Acetylcholinesterase inhibitors	1B	100	NA	100	Susceptibility	S	NA	NA	NA	NA	NA	NA	NA	Published article	Jirakanjanakit et al. 2007	https://www.ncbi.nlm.nih.gov/pubmed/17461081	Susceptible
521	Thailand	Tamaka	14.6667	99	2003-2005	2003	2005	Aedes aegypti	Adults	WHO tube assay	Organophosphates	Fenitrothion	5.00E-03		Acetylcholinesterase inhibitors	1B	100	NA	100	Susceptibility	S	NA	NA	NA	NA	NA	NA	NA	Published article	Jirakanjanakit et al. 2007	https://www.ncbi.nlm.nih.gov/pubmed/17461081	Susceptible
522	Thailand	Muang	12.6	102.1	2003-2005	2003	2005	Aedes aegypti	Adults	WHO tube assay	Organophosphates	Fenitrothion	5.00E-03		Acetylcholinesterase inhibitors	1B	100	NA	95	Possible resistance	PR	NA	NA	NA	NA	NA	NA	NA	Published article	Jirakanjanakit et al. 2007	https://www.ncbi.nlm.nih.gov/pubmed/17461081	Possible Resistance
523	Thailand	Bangkoknoi	13.7659	100.468	2003-2005	2003	2005	Aedes aegypti	Adults	WHO tube assay	Pyrethroids	Deltamethrin	6.00E-04		Sodium channel modulators	3A	100	NA	87.9	Confirmed resistance	R	NA	NA	NA	NA	NA	NA	NA	Published article	Jirakanjanakit et al. 2007	https://www.ncbi.nlm.nih.gov/pubmed/17461081	Resistant
524	Thailand	Hauykwang	13.7693	100.581	2003-2005	2003	2005	Aedes aegypti	Adults	WHO tube assay	Pyrethroids	Deltamethrin	6.00E-04		Sodium channel modulators	3A	100	NA	52	Confirmed resistance	R	NA	NA	NA	NA	NA	NA	NA	Published article	Jirakanjanakit et al. 2007	https://www.ncbi.nlm.nih.gov/pubmed/17461081	Resistant
525	Thailand	Laksi	13.8842	100.577	2003-2005	2003	2005	Aedes aegypti	Adults	WHO tube assay	Pyrethroids	Deltamethrin	6.00E-04		Sodium channel modulators	3A	100	NA	75.7	Confirmed resistance	R	NA	NA	NA	NA	NA	NA	NA	Published article	Jirakanjanakit et al. 2007	https://www.ncbi.nlm.nih.gov/pubmed/17461081	Resistant
526	Thailand	Ladkrabang	13.7235	100.784	2003-2005	2003	2005	Aedes aegypti	Adults	WHO tube assay	Pyrethroids	Deltamethrin	6.00E-04		Sodium channel modulators	3A	100	NA	52.1	Confirmed resistance	R	NA	NA	NA	NA	NA	NA	NA	Published article	Jirakanjanakit et al. 2007	https://www.ncbi.nlm.nih.gov/pubmed/17461081	Resistant
527	Thailand	Rasburana	13.05	100.05	2003-2005	2003	2005	Aedes aegypti	Adults	WHO tube assay	Pyrethroids	Deltamethrin	6.00E-04		Sodium channel modulators	3A	100	NA	73	Confirmed resistance	R	NA	NA	NA	NA	NA	NA	NA	Published article	Jirakanjanakit et al. 2007	https://www.ncbi.nlm.nih.gov/pubmed/17461081	Resistant
528	Thailand	Ban Saun	13.0333	101	2003-2005	2003	2005	Aedes aegypti	Adults	WHO tube assay	Pyrethroids	Deltamethrin	6.00E-04		Sodium channel modulators	3A	100	NA	86.6	Confirmed resistance	R	NA	NA	NA	NA	NA	NA	NA	Published article	Jirakanjanakit et al. 2007	https://www.ncbi.nlm.nih.gov/pubmed/17461081	Resistant
529	Thailand	Panusnikom	13.0333	101.017	2003-2005	2003	2005	Aedes aegypti	Adults	WHO tube assay	Pyrethroids	Deltamethrin	6.00E-04		Sodium channel modulators	3A	100	NA	52.9	Confirmed resistance	R	NA	NA	NA	NA	NA	NA	NA	Published article	Jirakanjanakit et al. 2007	https://www.ncbi.nlm.nih.gov/pubmed/17461081	Resistant
530	Thailand	Nong pruo	12.9087	100.947	2003-2005	2003	2005	Aedes aegypti	Adults	WHO tube assay	Pyrethroids	Deltamethrin	6.00E-04		Sodium channel modulators	3A	100	NA	43.4	Confirmed resistance	R	NA	NA	NA	NA	NA	NA	NA	Published article	Jirakanjanakit et al. 2007	https://www.ncbi.nlm.nih.gov/pubmed/17461081	Resistant
531	Thailand	Bor win	13.3167	101	2003-2005	2003	2005	Aedes aegypti	Adults	WHO tube assay	Pyrethroids	Deltamethrin	6.00E-04		Sodium channel modulators	3A	100	NA	80.5	Confirmed resistance	R	NA	NA	NA	NA	NA	NA	NA	Published article	Jirakanjanakit et al. 2007	https://www.ncbi.nlm.nih.gov/pubmed/17461081	Resistant
532	Thailand	Nong grod	15.0667	100	2003-2005	2003	2005	Aedes aegypti	Adults	WHO tube assay	Pyrethroids	Deltamethrin	6.00E-04		Sodium channel modulators	3A	100	NA	85.09	Confirmed resistance	R	NA	NA	NA	NA	NA	NA	NA	Published article	Jirakanjanakit et al. 2007	https://www.ncbi.nlm.nih.gov/pubmed/17461081	Resistant
533	Thailand	Mae Wong	15.0667	99.05	2003-2005	2003	2005	Aedes aegypti	Adults	WHO tube assay	Pyrethroids	Deltamethrin	6.00E-04		Sodium channel modulators	3A	100	NA	54.5	Confirmed resistance	R	NA	NA	NA	NA	NA	NA	NA	Published article	Jirakanjanakit et al. 2007	https://www.ncbi.nlm.nih.gov/pubmed/17461081	Resistant
534	Thailand	Mae Pern	15.05	99.0333	2003-2005	2003	2005	Aedes aegypti	Adults	WHO tube assay	Pyrethroids	Deltamethrin	6.00E-04		Sodium channel modulators	3A	100	NA	52	Confirmed resistance	R	NA	NA	NA	NA	NA	NA	NA	Published article	Jirakanjanakit et al. 2007	https://www.ncbi.nlm.nih.gov/pubmed/17461081	Resistant
535	Thailand	Krok Pra	15.5568	100.064	2003-2005	2003	2005	Aedes aegypti	Adults	WHO tube assay	Pyrethroids	Deltamethrin	6.00E-04		Sodium channel modulators	3A	100	NA	85.3	Confirmed resistance	R	NA	NA	NA	NA	NA	NA	NA	Published article	Jirakanjanakit et al. 2007	https://www.ncbi.nlm.nih.gov/pubmed/17461081	Resistant
536	Thailand	Taklee	15.0166	100.017	2003-2005	2003	2005	Aedes aegypti	Adults	WHO tube assay	Pyrethroids	Deltamethrin	6.00E-04		Sodium channel modulators	3A	100	NA	74.3	Confirmed resistance	R	NA	NA	NA	NA	NA	NA	NA	Published article	Jirakanjanakit et al. 2007	https://www.ncbi.nlm.nih.gov/pubmed/17461081	Resistant
537	Thailand	Wang Mai Dang	15.05	102.05	2003-2005	2003	2005	Aedes aegypti	Adults	WHO tube assay	Pyrethroids	Deltamethrin	6.00E-04		Sodium channel modulators	3A	100	NA	81.63	Confirmed resistance	R	NA	NA	NA	NA	NA	NA	NA	Published article	Jirakanjanakit et al. 2007	https://www.ncbi.nlm.nih.gov/pubmed/17461081	Resistant
538	Thailand	Bann Mai	14.05	102.017	2003-2005	2003	2005	Aedes aegypti	Adults	WHO tube assay	Pyrethroids	Deltamethrin	6.00E-04		Sodium channel modulators	3A	100	NA	78.79	Confirmed resistance	R	NA	NA	NA	NA	NA	NA	NA	Published article	Jirakanjanakit et al. 2007	https://www.ncbi.nlm.nih.gov/pubmed/17461081	Resistant
539	Thailand	Boung Sum rong	13.8254	100.567	2003-2005	2003	2005	Aedes aegypti	Adults	WHO tube assay	Pyrethroids	Deltamethrin	6.00E-04		Sodium channel modulators	3A	100	NA	85.59	Confirmed resistance	R	NA	NA	NA	NA	NA	NA	NA	Published article	Jirakanjanakit et al. 2007	https://www.ncbi.nlm.nih.gov/pubmed/17461081	Resistant
540	Thailand	Serngsang	14.0333	102.033	2003-2005	2003	2005	Aedes aegypti	Adults	WHO tube assay	Pyrethroids	Deltamethrin	6.00E-04		Sodium channel modulators	3A	100	NA	60.6	Confirmed resistance	R	NA	NA	NA	NA	NA	NA	NA	Published article	Jirakanjanakit et al. 2007	https://www.ncbi.nlm.nih.gov/pubmed/17461081	Resistant
541	Thailand	Bann Han	14.0833	101.067	2003-2005	2003	2005	Aedes aegypti	Adults	WHO tube assay	Pyrethroids	Deltamethrin	6.00E-04		Sodium channel modulators	3A	100	NA	96.94	Possible resistance	PR	NA	NA	NA	NA	NA	NA	NA	Published article	Jirakanjanakit et al. 2007	https://www.ncbi.nlm.nih.gov/pubmed/17461081	Possible Resistance
542	Thailand	Bor Yang	7.01667	100.05	2003-2005	2003	2005	Aedes aegypti	Adults	WHO tube assay	Pyrethroids	Deltamethrin	6.00E-04		Sodium channel modulators	3A	100	NA	81.44	Confirmed resistance	R	NA	NA	NA	NA	NA	NA	NA	Published article	Jirakanjanakit et al. 2007	https://www.ncbi.nlm.nih.gov/pubmed/17461081	Resistant
543	Thailand	Hoa Kao	7.01666	100.05	2003-2005	2003	2005	Aedes aegypti	Adults	WHO tube assay	Pyrethroids	Deltamethrin	6.00E-04		Sodium channel modulators	3A	100	NA	99.02	Susceptibility	S	NA	NA	NA	NA	NA	NA	NA	Published article	Jirakanjanakit et al. 2007	https://www.ncbi.nlm.nih.gov/pubmed/17461081	Susceptible
544	Thailand	Ta Chang	7	100.033	2003-2005	2003	2005	Aedes aegypti	Adults	WHO tube assay	Pyrethroids	Deltamethrin	6.00E-04		Sodium channel modulators	3A	100	NA	96.81	Possible resistance	PR	NA	NA	NA	NA	NA	NA	NA	Published article	Jirakanjanakit et al. 2007	https://www.ncbi.nlm.nih.gov/pubmed/17461081	Possible Resistance
545	Thailand	Na tub	7.00001	100.067	2003-2005	2003	2005	Aedes aegypti	Adults	WHO tube assay	Pyrethroids	Deltamethrin	6.00E-04		Sodium channel modulators	3A	100	NA	99.02	Susceptibility	S	NA	NA	NA	NA	NA	NA	NA	Published article	Jirakanjanakit et al. 2007	https://www.ncbi.nlm.nih.gov/pubmed/17461081	Susceptible
546	Thailand	Kor Hong	7	100.05	2003-2005	2003	2005	Aedes aegypti	Adults	WHO tube assay	Pyrethroids	Deltamethrin	6.00E-04		Sodium channel modulators	3A	100	NA	88.89	Confirmed resistance	R	NA	NA	NA	NA	NA	NA	NA	Published article	Jirakanjanakit et al. 2007	https://www.ncbi.nlm.nih.gov/pubmed/17461081	Resistant
547	Thailand	Phan	19.55	99.7333	2003-2005	2003	2005	Aedes aegypti	Adults	WHO tube assay	Pyrethroids	Deltamethrin	6.00E-04		Sodium channel modulators	3A	100	NA	96.97	Possible resistance	PR	NA	NA	NA	NA	NA	NA	NA	Published article	Jirakanjanakit et al. 2007	https://www.ncbi.nlm.nih.gov/pubmed/17461081	Possible Resistance
548	Thailand	Tamaka	14.6667	99	2003-2005	2003	2005	Aedes aegypti	Adults	WHO tube assay	Pyrethroids	Deltamethrin	6.00E-04		Sodium channel modulators	3A	100	NA	86.36	Confirmed resistance	R	NA	NA	NA	NA	NA	NA	NA	Published article	Jirakanjanakit et al. 2007	https://www.ncbi.nlm.nih.gov/pubmed/17461081	Resistant
549	Thailand	Muang	12.6	102.1	2003-2005	2003	2005	Aedes aegypti	Adults	WHO tube assay	Pyrethroids	Deltamethrin	6.00E-04		Sodium channel modulators	3A	100	NA	61.46	Confirmed resistance	R	NA	NA	NA	NA	NA	NA	NA	Published article	Jirakanjanakit et al. 2007	https://www.ncbi.nlm.nih.gov/pubmed/17461081	Resistant
550	Thailand	Bangkoknoi	13.7659	100.468	2003-2005	2003	2005	Aedes aegypti	Adults	WHO tube assay	Pyrethroids	Permethrin	9.00E-03		Sodium channel modulators	3A	100	NA	18.5	Confirmed resistance	R	NA	NA	NA	NA	NA	NA	NA	Published article	Jirakanjanakit et al. 2007	https://www.ncbi.nlm.nih.gov/pubmed/17461081	Resistant
551	Thailand	Hauykwang	13.7693	100.581	2003-2005	2003	2005	Aedes aegypti	Adults	WHO tube assay	Pyrethroids	Permethrin	9.00E-03		Sodium channel modulators	3A	100	NA	29	Confirmed resistance	R	NA	NA	NA	NA	NA	NA	NA	Published article	Jirakanjanakit et al. 2007	https://www.ncbi.nlm.nih.gov/pubmed/17461081	Resistant
552	Thailand	Laksi	13.8842	100.577	2003-2005	2003	2005	Aedes aegypti	Adults	WHO tube assay	Pyrethroids	Permethrin	9.00E-03		Sodium channel modulators	3A	100	NA	26.1	Confirmed resistance	R	NA	NA	NA	NA	NA	NA	NA	Published article	Jirakanjanakit et al. 2007	https://www.ncbi.nlm.nih.gov/pubmed/17461081	Resistant
553	Thailand	Ladkrabang	13.7235	100.784	2003-2005	2003	2005	Aedes aegypti	Adults	WHO tube assay	Pyrethroids	Permethrin	9.00E-03		Sodium channel modulators	3A	100	NA	51.3	Confirmed resistance	R	NA	NA	NA	NA	NA	NA	NA	Published article	Jirakanjanakit et al. 2007	https://www.ncbi.nlm.nih.gov/pubmed/17461081	Resistant
554	Thailand	Rasburana	13.05	100.05	2003-2005	2003	2005	Aedes aegypti	Adults	WHO tube assay	Pyrethroids	Permethrin	9.00E-03		Sodium channel modulators	3A	100	NA	48.8	Confirmed resistance	R	NA	NA	NA	NA	NA	NA	NA	Published article	Jirakanjanakit et al. 2007	https://www.ncbi.nlm.nih.gov/pubmed/17461081	Resistant
555	Thailand	Ban Saun	13.0333	101	2003-2005	2003	2005	Aedes aegypti	Adults	WHO tube assay	Pyrethroids	Permethrin	9.00E-03		Sodium channel modulators	3A	100	NA	85.4	Confirmed resistance	R	NA	NA	NA	NA	NA	NA	NA	Published article	Jirakanjanakit et al. 2007	https://www.ncbi.nlm.nih.gov/pubmed/17461081	Resistant
556	Thailand	Panusnikom	13.0333	101.017	2003-2005	2003	2005	Aedes aegypti	Adults	WHO tube assay	Pyrethroids	Permethrin	9.00E-03		Sodium channel modulators	3A	100	NA	11.2	Confirmed resistance	R	NA	NA	NA	NA	NA	NA	NA	Published article	Jirakanjanakit et al. 2007	https://www.ncbi.nlm.nih.gov/pubmed/17461081	Resistant
557	Thailand	Nong pruo	12.9087	100.947	2003-2005	2003	2005	Aedes aegypti	Adults	WHO tube assay	Pyrethroids	Permethrin	9.00E-03		Sodium channel modulators	3A	100	NA	5	Confirmed resistance	R	NA	NA	NA	NA	NA	NA	NA	Published article	Jirakanjanakit et al. 2007	https://www.ncbi.nlm.nih.gov/pubmed/17461081	Resistant
558	Thailand	Bor win	13.3167	101	2003-2005	2003	2005	Aedes aegypti	Adults	WHO tube assay	Pyrethroids	Permethrin	9.00E-03		Sodium channel modulators	3A	100	NA	77.6	Confirmed resistance	R	NA	NA	NA	NA	NA	NA	NA	Published article	Jirakanjanakit et al. 2007	https://www.ncbi.nlm.nih.gov/pubmed/17461081	Resistant
559	Thailand	Nong grod	15.0667	100	2003-2005	2003	2005	Aedes aegypti	Adults	WHO tube assay	Pyrethroids	Permethrin	9.00E-03		Sodium channel modulators	3A	100	NA	53.1	Confirmed resistance	R	NA	NA	NA	NA	NA	NA	NA	Published article	Jirakanjanakit et al. 2007	https://www.ncbi.nlm.nih.gov/pubmed/17461081	Resistant
560	Thailand	Mae Wong	15.0667	99.05	2003-2005	2003	2005	Aedes aegypti	Adults	WHO tube assay	Pyrethroids	Permethrin	9.00E-03		Sodium channel modulators	3A	100	NA	47.9	Confirmed resistance	R	NA	NA	NA	NA	NA	NA	NA	Published article	Jirakanjanakit et al. 2007	https://www.ncbi.nlm.nih.gov/pubmed/17461081	Resistant
561	Thailand	Mae Pern	15.05	99.0333	2003-2005	2003	2005	Aedes aegypti	Adults	WHO tube assay	Pyrethroids	Permethrin	9.00E-03		Sodium channel modulators	3A	100	NA	37.8	Confirmed resistance	R	NA	NA	NA	NA	NA	NA	NA	Published article	Jirakanjanakit et al. 2007	https://www.ncbi.nlm.nih.gov/pubmed/17461081	Resistant
562	Thailand	Krok Pra	15.5568	100.064	2003-2005	2003	2005	Aedes aegypti	Adults	WHO tube assay	Pyrethroids	Permethrin	9.00E-03		Sodium channel modulators	3A	100	NA	72.1	Confirmed resistance	R	NA	NA	NA	NA	NA	NA	NA	Published article	Jirakanjanakit et al. 2007	https://www.ncbi.nlm.nih.gov/pubmed/17461081	Resistant
563	Thailand	Taklee	15.0166	100.017	2003-2005	2003	2005	Aedes aegypti	Adults	WHO tube assay	Pyrethroids	Permethrin	9.00E-03		Sodium channel modulators	3A	100	NA	36.3	Confirmed resistance	R	NA	NA	NA	NA	NA	NA	NA	Published article	Jirakanjanakit et al. 2007	https://www.ncbi.nlm.nih.gov/pubmed/17461081	Resistant
564	Thailand	Wang Mai Dang	15.05	102.05	2003-2005	2003	2005	Aedes aegypti	Adults	WHO tube assay	Pyrethroids	Permethrin	9.00E-03		Sodium channel modulators	3A	100	NA	89.9	Confirmed resistance	R	NA	NA	NA	NA	NA	NA	NA	Published article	Jirakanjanakit et al. 2007	https://www.ncbi.nlm.nih.gov/pubmed/17461081	Resistant
565	Thailand	Bann Mai	14.05	102.017	2003-2005	2003	2005	Aedes aegypti	Adults	WHO tube assay	Pyrethroids	Permethrin	9.00E-03		Sodium channel modulators	3A	100	NA	80	Confirmed resistance	R	NA	NA	NA	NA	NA	NA	NA	Published article	Jirakanjanakit et al. 2007	https://www.ncbi.nlm.nih.gov/pubmed/17461081	Resistant
566	Thailand	Boung Sum rong	13.8254	100.567	2003-2005	2003	2005	Aedes aegypti	Adults	WHO tube assay	Pyrethroids	Permethrin	9.00E-03		Sodium channel modulators	3A	100	NA	94.73	Possible resistance	PR	NA	NA	NA	NA	NA	NA	NA	Published article	Jirakanjanakit et al. 2007	https://www.ncbi.nlm.nih.gov/pubmed/17461081	Possible Resistance
567	Thailand	Serngsang	14.0333	102.033	2003-2005	2003	2005	Aedes aegypti	Adults	WHO tube assay	Pyrethroids	Permethrin	9.00E-03		Sodium channel modulators	3A	100	NA	69.3	Confirmed resistance	R	NA	NA	NA	NA	NA	NA	NA	Published article	Jirakanjanakit et al. 2007	https://www.ncbi.nlm.nih.gov/pubmed/17461081	Resistant
568	Thailand	Bann Han	14.0833	101.067	2003-2005	2003	2005	Aedes aegypti	Adults	WHO tube assay	Pyrethroids	Permethrin	9.00E-03		Sodium channel modulators	3A	100	NA	96	Possible resistance	PR	NA	NA	NA	NA	NA	NA	NA	Published article	Jirakanjanakit et al. 2007	https://www.ncbi.nlm.nih.gov/pubmed/17461081	Possible Resistance
569	Thailand	Bor Yang	7.01667	100.05	2003-2005	2003	2005	Aedes aegypti	Adults	WHO tube assay	Pyrethroids	Permethrin	9.00E-03		Sodium channel modulators	3A	100	NA	61.39	Confirmed resistance	R	NA	NA	NA	NA	NA	NA	NA	Published article	Jirakanjanakit et al. 2007	https://www.ncbi.nlm.nih.gov/pubmed/17461081	Resistant
570	Thailand	Hoa Kao	7.01666	100.05	2003-2005	2003	2005	Aedes aegypti	Adults	WHO tube assay	Pyrethroids	Permethrin	9.00E-03		Sodium channel modulators	3A	100	NA	94.18	Possible resistance	PR	NA	NA	NA	NA	NA	NA	NA	Published article	Jirakanjanakit et al. 2007	https://www.ncbi.nlm.nih.gov/pubmed/17461081	Possible Resistance
571	Thailand	Ta Chang	7	100.033	2003-2005	2003	2005	Aedes aegypti	Adults	WHO tube assay	Pyrethroids	Permethrin	9.00E-03		Sodium channel modulators	3A	100	NA	97.98	Possible resistance	PR	NA	NA	NA	NA	NA	NA	NA	Published article	Jirakanjanakit et al. 2007	https://www.ncbi.nlm.nih.gov/pubmed/17461081	Possible Resistance
572	Thailand	Na tub	7.00001	100.067	2003-2005	2003	2005	Aedes aegypti	Adults	WHO tube assay	Pyrethroids	Permethrin	9.00E-03		Sodium channel modulators	3A	100	NA	94.06	Possible resistance	PR	NA	NA	NA	NA	NA	NA	NA	Published article	Jirakanjanakit et al. 2007	https://www.ncbi.nlm.nih.gov/pubmed/17461081	Possible Resistance
573	Thailand	Kor Hong	7	100.05	2003-2005	2003	2005	Aedes aegypti	Adults	WHO tube assay	Pyrethroids	Permethrin	9.00E-03		Sodium channel modulators	3A	100	NA	84	Confirmed resistance	R	NA	NA	NA	NA	NA	NA	NA	Published article	Jirakanjanakit et al. 2007	https://www.ncbi.nlm.nih.gov/pubmed/17461081	Resistant
574	Thailand	Phan	19.55	99.7333	2003-2005	2003	2005	Aedes aegypti	Adults	WHO tube assay	Pyrethroids	Permethrin	9.00E-03		Sodium channel modulators	3A	100	NA	100	Susceptibility	S	NA	NA	NA	NA	NA	NA	NA	Published article	Jirakanjanakit et al. 2007	https://www.ncbi.nlm.nih.gov/pubmed/17461081	Susceptible
575	Thailand	Tamaka	14.6667	99	2003-2005	2003	2005	Aedes aegypti	Adults	WHO tube assay	Pyrethroids	Permethrin	9.00E-03		Sodium channel modulators	3A	100	NA	73.26	Confirmed resistance	R	NA	NA	NA	NA	NA	NA	NA	Published article	Jirakanjanakit et al. 2007	https://www.ncbi.nlm.nih.gov/pubmed/17461081	Resistant
576	Thailand	Muang	12.6	102.1	2003-2005	2003	2005	Aedes aegypti	Adults	WHO tube assay	Pyrethroids	Permethrin	9.00E-03		Sodium channel modulators	3A	100	NA	80.39	Confirmed resistance	R	NA	NA	NA	NA	NA	NA	NA	Published article	Jirakanjanakit et al. 2007	https://www.ncbi.nlm.nih.gov/pubmed/17461081	Resistant
577	Thailand	Bangkoknoi	13.7659	100.468	2003-2005	2003	2005	Aedes aegypti	Adults	WHO tube assay	Carbamates	Propoxur	3.00E-03		Acetylcholinesterase inhibitors	1A	100	NA	99	Susceptibility	S	NA	NA	NA	NA	NA	NA	NA	Published article	Jirakanjanakit et al. 2007	https://www.ncbi.nlm.nih.gov/pubmed/17461081	Susceptible
578	Thailand	Hauykwang	13.7693	100.581	2003-2005	2003	2005	Aedes aegypti	Adults	WHO tube assay	Carbamates	Propoxur	3.00E-03		Acetylcholinesterase inhibitors	1A	100	NA	99.5	Susceptibility	S	NA	NA	NA	NA	NA	NA	NA	Published article	Jirakanjanakit et al. 2007	https://www.ncbi.nlm.nih.gov/pubmed/17461081	Susceptible
579	Thailand	Laksi	13.8842	100.577	2003-2005	2003	2005	Aedes aegypti	Adults	WHO tube assay	Carbamates	Propoxur	3.00E-03		Acetylcholinesterase inhibitors	1A	100	NA	98.6	Susceptibility	S	NA	NA	NA	NA	NA	NA	NA	Published article	Jirakanjanakit et al. 2007	https://www.ncbi.nlm.nih.gov/pubmed/17461081	Susceptible
580	Thailand	Ladkrabang	13.7235	100.784	2003-2005	2003	2005	Aedes aegypti	Adults	WHO tube assay	Carbamates	Propoxur	3.00E-03		Acetylcholinesterase inhibitors	1A	100	NA	99.5	Susceptibility	S	NA	NA	NA	NA	NA	NA	NA	Published article	Jirakanjanakit et al. 2007	https://www.ncbi.nlm.nih.gov/pubmed/17461081	Susceptible
581	Thailand	Rasburana	13.05	100.05	2003-2005	2003	2005	Aedes aegypti	Adults	WHO tube assay	Carbamates	Propoxur	3.00E-03		Acetylcholinesterase inhibitors	1A	100	NA	100	Susceptibility	S	NA	NA	NA	NA	NA	NA	NA	Published article	Jirakanjanakit et al. 2007	https://www.ncbi.nlm.nih.gov/pubmed/17461081	Susceptible
582	Thailand	Ban Saun	13.0333	101	2003-2005	2003	2005	Aedes aegypti	Adults	WHO tube assay	Carbamates	Propoxur	3.00E-03		Acetylcholinesterase inhibitors	1A	100	NA	97.1	Possible resistance	PR	NA	NA	NA	NA	NA	NA	NA	Published article	Jirakanjanakit et al. 2007	https://www.ncbi.nlm.nih.gov/pubmed/17461081	Possible Resistance
583	Thailand	Panusnikom	13.0333	101.017	2003-2005	2003	2005	Aedes aegypti	Adults	WHO tube assay	Carbamates	Propoxur	3.00E-03		Acetylcholinesterase inhibitors	1A	100	NA	82.4	Confirmed resistance	R	NA	NA	NA	NA	NA	NA	NA	Published article	Jirakanjanakit et al. 2007	https://www.ncbi.nlm.nih.gov/pubmed/17461081	Resistant
584	Thailand	Nong pruo	12.9087	100.947	2003-2005	2003	2005	Aedes aegypti	Adults	WHO tube assay	Carbamates	Propoxur	3.00E-03		Acetylcholinesterase inhibitors	1A	100	NA	88.3	Confirmed resistance	R	NA	NA	NA	NA	NA	NA	NA	Published article	Jirakanjanakit et al. 2007	https://www.ncbi.nlm.nih.gov/pubmed/17461081	Resistant
585	Thailand	Bor win	13.3167	101	2003-2005	2003	2005	Aedes aegypti	Adults	WHO tube assay	Carbamates	Propoxur	3.00E-03		Acetylcholinesterase inhibitors	1A	100	NA	100	Susceptibility	S	NA	NA	NA	NA	NA	NA	NA	Published article	Jirakanjanakit et al. 2007	https://www.ncbi.nlm.nih.gov/pubmed/17461081	Susceptible
586	Thailand	Nong grod	15.0667	100	2003-2005	2003	2005	Aedes aegypti	Adults	WHO tube assay	Carbamates	Propoxur	3.00E-03		Acetylcholinesterase inhibitors	1A	100	NA	82	Confirmed resistance	R	NA	NA	NA	NA	NA	NA	NA	Published article	Jirakanjanakit et al. 2007	https://www.ncbi.nlm.nih.gov/pubmed/17461081	Resistant
587	Thailand	Mae Wong	15.0667	99.05	2003-2005	2003	2005	Aedes aegypti	Adults	WHO tube assay	Carbamates	Propoxur	3.00E-03		Acetylcholinesterase inhibitors	1A	100	NA	69.1	Confirmed resistance	R	NA	NA	NA	NA	NA	NA	NA	Published article	Jirakanjanakit et al. 2007	https://www.ncbi.nlm.nih.gov/pubmed/17461081	Resistant
588	Thailand	Mae Pern	15.05	99.0333	2003-2005	2003	2005	Aedes aegypti	Adults	WHO tube assay	Carbamates	Propoxur	3.00E-03		Acetylcholinesterase inhibitors	1A	100	NA	99	Susceptibility	S	NA	NA	NA	NA	NA	NA	NA	Published article	Jirakanjanakit et al. 2007	https://www.ncbi.nlm.nih.gov/pubmed/17461081	Susceptible
589	Thailand	Krok Pra	15.5568	100.064	2003-2005	2003	2005	Aedes aegypti	Adults	WHO tube assay	Carbamates	Propoxur	3.00E-03		Acetylcholinesterase inhibitors	1A	100	NA	86	Confirmed resistance	R	NA	NA	NA	NA	NA	NA	NA	Published article	Jirakanjanakit et al. 2007	https://www.ncbi.nlm.nih.gov/pubmed/17461081	Resistant
590	Thailand	Taklee	15.0166	100.017	2003-2005	2003	2005	Aedes aegypti	Adults	WHO tube assay	Carbamates	Propoxur	3.00E-03		Acetylcholinesterase inhibitors	1A	100	NA	100	Susceptibility	S	NA	NA	NA	NA	NA	NA	NA	Published article	Jirakanjanakit et al. 2007	https://www.ncbi.nlm.nih.gov/pubmed/17461081	Susceptible
591	Thailand	Wang Mai Dang	15.05	102.05	2003-2005	2003	2005	Aedes aegypti	Adults	WHO tube assay	Carbamates	Propoxur	3.00E-03		Acetylcholinesterase inhibitors	1A	100	NA	100	Susceptibility	S	NA	NA	NA	NA	NA	NA	NA	Published article	Jirakanjanakit et al. 2007	https://www.ncbi.nlm.nih.gov/pubmed/17461081	Susceptible
592	Thailand	Bann Mai	14.05	102.017	2003-2005	2003	2005	Aedes aegypti	Adults	WHO tube assay	Carbamates	Propoxur	3.00E-03		Acetylcholinesterase inhibitors	1A	100	NA	100	Susceptibility	S	NA	NA	NA	NA	NA	NA	NA	Published article	Jirakanjanakit et al. 2007	https://www.ncbi.nlm.nih.gov/pubmed/17461081	Susceptible
593	Thailand	Boung Sum rong	13.8254	100.567	2003-2005	2003	2005	Aedes aegypti	Adults	WHO tube assay	Carbamates	Propoxur	3.00E-03		Acetylcholinesterase inhibitors	1A	100	NA	100	Susceptibility	S	NA	NA	NA	NA	NA	NA	NA	Published article	Jirakanjanakit et al. 2007	https://www.ncbi.nlm.nih.gov/pubmed/17461081	Susceptible
594	Thailand	Serngsang	14.0333	102.033	2003-2005	2003	2005	Aedes aegypti	Adults	WHO tube assay	Carbamates	Propoxur	3.00E-03		Acetylcholinesterase inhibitors	1A	100	NA	100	Susceptibility	S	NA	NA	NA	NA	NA	NA	NA	Published article	Jirakanjanakit et al. 2007	https://www.ncbi.nlm.nih.gov/pubmed/17461081	Susceptible
595	Thailand	Bann Han	14.0833	101.067	2003-2005	2003	2005	Aedes aegypti	Adults	WHO tube assay	Carbamates	Propoxur	3.00E-03		Acetylcholinesterase inhibitors	1A	100	NA	100	Susceptibility	S	NA	NA	NA	NA	NA	NA	NA	Published article	Jirakanjanakit et al. 2007	https://www.ncbi.nlm.nih.gov/pubmed/17461081	Susceptible
596	Thailand	Bor Yang	7.01667	100.05	2003-2005	2003	2005	Aedes aegypti	Adults	WHO tube assay	Carbamates	Propoxur	3.00E-03		Acetylcholinesterase inhibitors	1A	100	NA	95.88	Possible resistance	PR	NA	NA	NA	NA	NA	NA	NA	Published article	Jirakanjanakit et al. 2007	https://www.ncbi.nlm.nih.gov/pubmed/17461081	Possible Resistance
597	Thailand	Hoa Kao	7.01666	100.05	2003-2005	2003	2005	Aedes aegypti	Adults	WHO tube assay	Carbamates	Propoxur	3.00E-03		Acetylcholinesterase inhibitors	1A	100	NA	100	Susceptibility	S	NA	NA	NA	NA	NA	NA	NA	Published article	Jirakanjanakit et al. 2007	https://www.ncbi.nlm.nih.gov/pubmed/17461081	Susceptible
598	Thailand	Ta Chang	7	100.033	2003-2005	2003	2005	Aedes aegypti	Adults	WHO tube assay	Carbamates	Propoxur	3.00E-03		Acetylcholinesterase inhibitors	1A	100	NA	100	Susceptibility	S	NA	NA	NA	NA	NA	NA	NA	Published article	Jirakanjanakit et al. 2007	https://www.ncbi.nlm.nih.gov/pubmed/17461081	Susceptible
599	Thailand	Na tub	7.00001	100.067	2003-2005	2003	2005	Aedes aegypti	Adults	WHO tube assay	Carbamates	Propoxur	3.00E-03		Acetylcholinesterase inhibitors	1A	100	NA	100	Susceptibility	S	NA	NA	NA	NA	NA	NA	NA	Published article	Jirakanjanakit et al. 2007	https://www.ncbi.nlm.nih.gov/pubmed/17461081	Susceptible
600	Thailand	Kor Hong	7	100.05	2003-2005	2003	2005	Aedes aegypti	Adults	WHO tube assay	Carbamates	Propoxur	3.00E-03		Acetylcholinesterase inhibitors	1A	100	NA	99	Susceptibility	S	NA	NA	NA	NA	NA	NA	NA	Published article	Jirakanjanakit et al. 2007	https://www.ncbi.nlm.nih.gov/pubmed/17461081	Susceptible
601	Thailand	Phan	19.55	99.7333	2003-2005	2003	2005	Aedes aegypti	Adults	WHO tube assay	Carbamates	Propoxur	3.00E-03		Acetylcholinesterase inhibitors	1A	100	NA	100	Susceptibility	S	NA	NA	NA	NA	NA	NA	NA	Published article	Jirakanjanakit et al. 2007	https://www.ncbi.nlm.nih.gov/pubmed/17461081	Susceptible
602	Thailand	Tamaka	14.6667	99	2003-2005	2003	2005	Aedes aegypti	Adults	WHO tube assay	Carbamates	Propoxur	3.00E-03		Acetylcholinesterase inhibitors	1A	100	NA	100	Susceptibility	S	NA	NA	NA	NA	NA	NA	NA	Published article	Jirakanjanakit et al. 2007	https://www.ncbi.nlm.nih.gov/pubmed/17461081	Susceptible
603	Thailand	Muang	12.6	102.1	2003-2005	2003	2005	Aedes aegypti	Adults	WHO tube assay	Carbamates	Propoxur	3.00E-03		Acetylcholinesterase inhibitors	1A	100	NA	99.05	Susceptibility	S	NA	NA	NA	NA	NA	NA	NA	Published article	Jirakanjanakit et al. 2007	https://www.ncbi.nlm.nih.gov/pubmed/17461081	Susceptible
604	Thailand	Bangkoknoi	13.7659	100.468	2003-2005	2003	2005	Aedes aegypti	Larvae	WHO Larval Bioassay	Organophosphates	Temephos	0.04mg/liter		Acetylcholinesterase inhibitors	1B	100	NA	90.6	Possible resistance	PR	NA	NA	NA	NA	NA	NA	NA	Published article	Jirakanjanakit et al. 2007b	https://www.ncbi.nlm.nih.gov/pubmed/17540057	Possible Resistance
605	Thailand	Hauykwang	13.7693	100.581	2003-2005	2003	2005	Aedes aegypti	Larvae	WHO Larval Bioassay	Organophosphates	Temephos	0.04mg/liter		Acetylcholinesterase inhibitors	1B	100	NA	68.8	Confirmed resistance	R	NA	NA	NA	NA	NA	NA	NA	Published article	Jirakanjanakit et al. 2007b	https://www.ncbi.nlm.nih.gov/pubmed/17540057	Resistant
606	Thailand	Laksi	13.8842	100.577	2003-2005	2003	2005	Aedes aegypti	Larvae	WHO Larval Bioassay	Organophosphates	Temephos	0.04mg/liter		Acetylcholinesterase inhibitors	1B	100	NA	98.3	Susceptibility	S	NA	NA	NA	NA	NA	NA	NA	Published article	Jirakanjanakit et al. 2007b	https://www.ncbi.nlm.nih.gov/pubmed/17540057	Susceptible
607	Thailand	Ladkrabang	13.7235	100.784	2003-2005	2003	2005	Aedes aegypti	Larvae	WHO Larval Bioassay	Organophosphates	Temephos	0.04mg/liter		Acetylcholinesterase inhibitors	1B	100	NA	100	Susceptibility	S	NA	NA	NA	NA	NA	NA	NA	Published article	Jirakanjanakit et al. 2007b	https://www.ncbi.nlm.nih.gov/pubmed/17540057	Susceptible
608	Thailand	Rasburana	13.05	100.05	2003-2005	2003	2005	Aedes aegypti	Larvae	WHO Larval Bioassay	Organophosphates	Temephos	0.04mg/liter		Acetylcholinesterase inhibitors	1B	100	NA	99.8	Susceptibility	S	NA	NA	NA	NA	NA	NA	NA	Published article	Jirakanjanakit et al. 2007b	https://www.ncbi.nlm.nih.gov/pubmed/17540057	Susceptible
609	Thailand	Muang	13.0333	101	2003-2005	2003	2005	Aedes aegypti	Larvae	WHO Larval Bioassay	Organophosphates	Temephos	0.04mg/liter		Acetylcholinesterase inhibitors	1B	100	NA	99	Susceptibility	S	NA	NA	NA	NA	NA	NA	NA	Published article	Jirakanjanakit et al. 2007b	https://www.ncbi.nlm.nih.gov/pubmed/17540057	Susceptible
610	Thailand	Panusnikom	13.0333	101.017	2003-2005	2003	2005	Aedes aegypti	Larvae	WHO Larval Bioassay	Organophosphates	Temephos	0.04mg/liter		Acetylcholinesterase inhibitors	1B	100	NA	98.5	Susceptibility	S	NA	NA	NA	NA	NA	NA	NA	Published article	Jirakanjanakit et al. 2007b	https://www.ncbi.nlm.nih.gov/pubmed/17540057	Susceptible
611	Thailand	Banglamung	12.9087	100.947	2003-2005	2003	2005	Aedes aegypti	Larvae	WHO Larval Bioassay	Organophosphates	Temephos	0.04mg/liter		Acetylcholinesterase inhibitors	1B	100	NA	96	Possible resistance	PR	NA	NA	NA	NA	NA	NA	NA	Published article	Jirakanjanakit et al. 2007b	https://www.ncbi.nlm.nih.gov/pubmed/17540057	Possible Resistance
612	Thailand	Sriracha	13.3167	101	2003-2005	2003	2005	Aedes aegypti	Larvae	WHO Larval Bioassay	Organophosphates	Temephos	0.04mg/liter		Acetylcholinesterase inhibitors	1B	100	NA	100	Susceptibility	S	NA	NA	NA	NA	NA	NA	NA	Published article	Jirakanjanakit et al. 2007b	https://www.ncbi.nlm.nih.gov/pubmed/17540057	Susceptible
613	Thailand	Muang	15.0666	100	2003-2005	2003	2005	Aedes aegypti	Larvae	WHO Larval Bioassay	Organophosphates	Temephos	0.04mg/liter		Acetylcholinesterase inhibitors	1B	100	NA	90.1	Possible resistance	PR	NA	NA	NA	NA	NA	NA	NA	Published article	Jirakanjanakit et al. 2007b	https://www.ncbi.nlm.nih.gov/pubmed/17540057	Possible Resistance
614	Thailand	Mae Wong	15.0667	99.05	2003-2005	2003	2005	Aedes aegypti	Larvae	WHO Larval Bioassay	Organophosphates	Temephos	0.04mg/liter		Acetylcholinesterase inhibitors	1B	100	NA	50.5	Confirmed resistance	R	NA	NA	NA	NA	NA	NA	NA	Published article	Jirakanjanakit et al. 2007b	https://www.ncbi.nlm.nih.gov/pubmed/17540057	Resistant
615	Thailand	Mae Pern	15.05	99.0333	2003-2005	2003	2005	Aedes aegypti	Larvae	WHO Larval Bioassay	Organophosphates	Temephos	0.04mg/liter		Acetylcholinesterase inhibitors	1B	100	NA	92.2	Possible resistance	PR	NA	NA	NA	NA	NA	NA	NA	Published article	Jirakanjanakit et al. 2007b	https://www.ncbi.nlm.nih.gov/pubmed/17540057	Possible Resistance
616	Thailand	Krok Pra	15.5568	100.064	2003-2005	2003	2005	Aedes aegypti	Larvae	WHO Larval Bioassay	Organophosphates	Temephos	0.04mg/liter		Acetylcholinesterase inhibitors	1B	100	NA	87	Confirmed resistance	R	NA	NA	NA	NA	NA	NA	NA	Published article	Jirakanjanakit et al. 2007b	https://www.ncbi.nlm.nih.gov/pubmed/17540057	Resistant
617	Thailand	Taklee	15.0166	100.017	2003-2005	2003	2005	Aedes aegypti	Larvae	WHO Larval Bioassay	Organophosphates	Temephos	0.04mg/liter		Acetylcholinesterase inhibitors	1B	100	NA	100	Susceptibility	S	NA	NA	NA	NA	NA	NA	NA	Published article	Jirakanjanakit et al. 2007b	https://www.ncbi.nlm.nih.gov/pubmed/17540057	Susceptible
618	Thailand	Prathai	15.05	102.05	2003-2005	2003	2005	Aedes aegypti	Larvae	WHO Larval Bioassay	Organophosphates	Temephos	0.04mg/liter		Acetylcholinesterase inhibitors	1B	100	NA	71.43	Confirmed resistance	R	NA	NA	NA	NA	NA	NA	NA	Published article	Jirakanjanakit et al. 2007b	https://www.ncbi.nlm.nih.gov/pubmed/17540057	Resistant
619	Thailand	Kornburi	14.05	102.017	2003-2005	2003	2005	Aedes aegypti	Larvae	WHO Larval Bioassay	Organophosphates	Temephos	0.04mg/liter		Acetylcholinesterase inhibitors	1B	100	NA	91.41	Possible resistance	PR	NA	NA	NA	NA	NA	NA	NA	Published article	Jirakanjanakit et al. 2007b	https://www.ncbi.nlm.nih.gov/pubmed/17540057	Possible Resistance
620	Thailand	Kangsanamnang	13.8254	100.567	2003-2005	2003	2005	Aedes aegypti	Larvae	WHO Larval Bioassay	Organophosphates	Temephos	0.04mg/liter		Acetylcholinesterase inhibitors	1B	100	NA	85.85	Confirmed resistance	R	NA	NA	NA	NA	NA	NA	NA	Published article	Jirakanjanakit et al. 2007b	https://www.ncbi.nlm.nih.gov/pubmed/17540057	Resistant
621	Thailand	Serngsang	14.0333	102.033	2003-2005	2003	2005	Aedes aegypti	Larvae	WHO Larval Bioassay	Organophosphates	Temephos	0.04mg/liter		Acetylcholinesterase inhibitors	1B	100	NA	84.85	Confirmed resistance	R	NA	NA	NA	NA	NA	NA	NA	Published article	Jirakanjanakit et al. 2007b	https://www.ncbi.nlm.nih.gov/pubmed/17540057	Resistant
622	Thailand	Seekhew	14.0833	101.067	2003-2005	2003	2005	Aedes aegypti	Larvae	WHO Larval Bioassay	Organophosphates	Temephos	0.04mg/liter		Acetylcholinesterase inhibitors	1B	100	NA	89.89	Confirmed resistance	R	NA	NA	NA	NA	NA	NA	NA	Published article	Jirakanjanakit et al. 2007b	https://www.ncbi.nlm.nih.gov/pubmed/17540057	Resistant
623	Thailand	Muang	7.01667	100.05	2003-2005	2003	2005	Aedes aegypti	Larvae	WHO Larval Bioassay	Organophosphates	Temephos	0.04mg/liter		Acetylcholinesterase inhibitors	1B	100	NA	100	Susceptibility	S	NA	NA	NA	NA	NA	NA	NA	Published article	Jirakanjanakit et al. 2007b	https://www.ncbi.nlm.nih.gov/pubmed/17540057	Susceptible
624	Thailand	Singhanakorn	7.01666	100.05	2003-2005	2003	2005	Aedes aegypti	Larvae	WHO Larval Bioassay	Organophosphates	Temephos	0.04mg/liter		Acetylcholinesterase inhibitors	1B	100	NA	100	Susceptibility	S	NA	NA	NA	NA	NA	NA	NA	Published article	Jirakanjanakit et al. 2007b	https://www.ncbi.nlm.nih.gov/pubmed/17540057	Susceptible
625	Thailand	Bangklum	7	100.033	2003-2005	2003	2005	Aedes aegypti	Larvae	WHO Larval Bioassay	Organophosphates	Temephos	0.04mg/liter		Acetylcholinesterase inhibitors	1B	100	NA	100	Susceptibility	S	NA	NA	NA	NA	NA	NA	NA	Published article	Jirakanjanakit et al. 2007b	https://www.ncbi.nlm.nih.gov/pubmed/17540057	Susceptible
626	Thailand	Chana	7.00001	100.067	2003-2005	2003	2005	Aedes aegypti	Larvae	WHO Larval Bioassay	Organophosphates	Temephos	0.04mg/liter		Acetylcholinesterase inhibitors	1B	100	NA	100	Susceptibility	S	NA	NA	NA	NA	NA	NA	NA	Published article	Jirakanjanakit et al. 2007b	https://www.ncbi.nlm.nih.gov/pubmed/17540057	Susceptible
627	Thailand	Kor Hong	7	100.05	2003-2005	2003	2005	Aedes aegypti	Larvae	WHO Larval Bioassay	Organophosphates	Temephos	0.04mg/liter		Acetylcholinesterase inhibitors	1B	100	NA	100	Susceptibility	S	NA	NA	NA	NA	NA	NA	NA	Published article	Jirakanjanakit et al. 2007b	https://www.ncbi.nlm.nih.gov/pubmed/17540057	Susceptible
628	Thailand	Muang	19.1167	99.5167	2003-2005	2003	2005	Aedes aegypti	Larvae	WHO Larval Bioassay	Organophosphates	Temephos	0.04mg/liter		Acetylcholinesterase inhibitors	1B	100	NA	100	Susceptibility	S	NA	NA	NA	NA	NA	NA	NA	Published article	Jirakanjanakit et al. 2007b	https://www.ncbi.nlm.nih.gov/pubmed/17540057	Susceptible
629	Thailand	Tamaka	14.6667	99	2003-2005	2003	2005	Aedes aegypti	Larvae	WHO Larval Bioassay	Organophosphates	Temephos	0.04mg/liter		Acetylcholinesterase inhibitors	1B	100	NA	100	Susceptibility	S	NA	NA	NA	NA	NA	NA	NA	Published article	Jirakanjanakit et al. 2007b	https://www.ncbi.nlm.nih.gov/pubmed/17540057	Susceptible
630	Thailand	Muang	12.6	102.1	2003-2005	2003	2005	Aedes aegypti	Larvae	WHO Larval Bioassay	Organophosphates	Temephos	0.04mg/liter		Acetylcholinesterase inhibitors	1B	100	NA	100	Susceptibility	S	NA	NA	NA	NA	NA	NA	NA	Published article	Jirakanjanakit et al. 2007b	https://www.ncbi.nlm.nih.gov/pubmed/17540057	Susceptible
631	Thailand	Kanchanaburi	14.3367	98.9886	2010	2010	2010	Aedes aegypti	Adults	WHO tube assay	Pyrethroids	Alphacypermethrin	8.60E-02		Sodium channel modulators	3A	92	NA	97.83	Possible resistance	PR	NA	NA	NA	NA	NA	NA	NA	Published article	Juntarajumnong et al 2012	file:///C:/Users/vdo/Downloads/190886%20(1).pdf	Possible Resistance
632	Thailand	Kanchanaburi	14.3367	98.9886	2010	2010	2010	Aedes aegypti	Adults	WHO tube assay	Pyrethroids	Bifenthrin	9.40E-02		Sodium channel modulators	3A	92	NA	92.39	Possible resistance	PR	NA	NA	NA	NA	NA	NA	NA	Published article	Juntarajumnong et al 2012	file:///C:/Users/vdo/Downloads/190886%20(1).pdf	Possible Resistance
633	Thailand	Kanchanaburi	14.3367	98.9886	2010	2010	2010	Aedes aegypti	Adults	WHO tube assay	Pyrethroids	Cypermethrin	0.221		Sodium channel modulators	3A	99	NA	97.98	Possible resistance	PR	NA	NA	NA	NA	NA	NA	NA	Published article	Juntarajumnong et al 2012	file:///C:/Users/vdo/Downloads/190886%20(1).pdf	Possible Resistance
634	Thailand	Kanchanaburi	14.3367	98.9886	2010	2010	2010	Aedes aegypti	Adults	WHO tube assay	Pyrethroids	Deltamethrin	5.00E-03		Sodium channel modulators	3A	97	NA	94.85	Possible resistance	PR	NA	NA	NA	NA	NA	NA	NA	Published article	Juntarajumnong et al 2012	file:///C:/Users/vdo/Downloads/190886%20(1).pdf	Possible Resistance
635	Thailand	Kanchanaburi	14.3367	98.9886	2010	2010	2010	Aedes aegypti	Adults	WHO tube assay	Pyrethroids	Lambda-cyhalothrin	1.20E-02		Sodium channel modulators	3A	94	NA	97.87	Possible resistance	PR	NA	NA	NA	NA	NA	NA	NA	Published article	Juntarajumnong et al 2012	file:///C:/Users/vdo/Downloads/190886%20(1).pdf	Possible Resistance
636	Thailand	Kanchanaburi	14.3367	98.9886	2010	2010	2010	Aedes aegypti	Adults	WHO tube assay	Pyrethroids	Permethrin	0.147		Sodium channel modulators	3A	100	NA	88	Confirmed resistance	R	NA	NA	NA	NA	NA	NA	NA	Published article	Juntarajumnong et al 2012	file:///C:/Users/vdo/Downloads/190886%20(1).pdf	Resistant
637	Thailand	Khon Kaen	16.4144	102.852	2010	2010	2010	Aedes aegypti	Adults	WHO tube assay	Pyrethroids	Alphacypermethrin	8.60E-02		Sodium channel modulators	3A	104	NA	88.46	Confirmed resistance	R	NA	NA	NA	NA	NA	NA	NA	Published article	Juntarajumnong et al 2012	file:///C:/Users/vdo/Downloads/190886%20(1).pdf	Resistant
638	Thailand	Khon Kaen	16.4144	102.852	2010	2010	2010	Aedes aegypti	Adults	WHO tube assay	Pyrethroids	Bifenthrin	9.40E-02		Sodium channel modulators	3A	93	NA	9.68	Confirmed resistance	R	NA	NA	NA	NA	NA	NA	NA	Published article	Juntarajumnong et al 2012	file:///C:/Users/vdo/Downloads/190886%20(1).pdf	Resistant
639	Thailand	Khon Kaen	16.4144	102.852	2010	2010	2010	Aedes aegypti	Adults	WHO tube assay	Pyrethroids	Cypermethrin	0.221		Sodium channel modulators	3A	96	NA	100	Susceptibility	S	NA	NA	NA	NA	NA	NA	NA	Published article	Juntarajumnong et al 2012	file:///C:/Users/vdo/Downloads/190886%20(1).pdf	Susceptible
640	Thailand	Khon Kaen	16.4144	102.852	2010	2010	2010	Aedes aegypti	Adults	WHO tube assay	Pyrethroids	Deltamethrin	5.00E-03		Sodium channel modulators	3A	99	NA	0	Confirmed resistance	R	NA	NA	NA	NA	NA	NA	NA	Published article	Juntarajumnong et al 2012	file:///C:/Users/vdo/Downloads/190886%20(1).pdf	Resistant
641	Thailand	Khon Kaen	16.4144	102.852	2010	2010	2010	Aedes aegypti	Adults	WHO tube assay	Pyrethroids	Lambda-cyhalothrin	1.20E-02		Sodium channel modulators	3A	85	NA	12.94	Confirmed resistance	R	NA	NA	NA	NA	NA	NA	NA	Published article	Juntarajumnong et al 2012	file:///C:/Users/vdo/Downloads/190886%20(1).pdf	Resistant
642	Thailand	Khon Kaen	16.4144	102.852	2010	2010	2010	Aedes aegypti	Adults	WHO tube assay	Pyrethroids	Permethrin	0.147		Sodium channel modulators	3A	98	NA	100	Susceptibility	S	NA	NA	NA	NA	NA	NA	NA	Published article	Juntarajumnong et al 2012	file:///C:/Users/vdo/Downloads/190886%20(1).pdf	Susceptible
643	Thailand	Nong Khai	17.2642	102.575	2010	2010	2010	Aedes aegypti	Adults	WHO tube assay	Pyrethroids	Alphacypermethrin	8.60E-02		Sodium channel modulators	3A	98	NA	97.96	Possible resistance	PR	NA	NA	NA	NA	NA	NA	NA	Published article	Juntarajumnong et al 2012	file:///C:/Users/vdo/Downloads/190886%20(1).pdf	Possible Resistance
644	Thailand	Nong Khai	17.2642	102.575	2010	2010	2010	Aedes aegypti	Adults	WHO tube assay	Pyrethroids	Bifenthrin	9.40E-02		Sodium channel modulators	3A	99	NA	14.14	Confirmed resistance	R	NA	NA	NA	NA	NA	NA	NA	Published article	Juntarajumnong et al 2012	file:///C:/Users/vdo/Downloads/190886%20(1).pdf	Resistant
645	Thailand	Nong Khai	17.2642	102.575	2010	2010	2010	Aedes aegypti	Adults	WHO tube assay	Pyrethroids	Cypermethrin	0.221		Sodium channel modulators	3A	98	NA	62.24	Confirmed resistance	R	NA	NA	NA	NA	NA	NA	NA	Published article	Juntarajumnong et al 2012	file:///C:/Users/vdo/Downloads/190886%20(1).pdf	Resistant
646	Thailand	Nong Khai	17.2642	102.575	2010	2010	2010	Aedes aegypti	Adults	WHO tube assay	Pyrethroids	Deltamethrin	5.00E-03		Sodium channel modulators	3A	102	NA	3.92	Confirmed resistance	R	NA	NA	NA	NA	NA	NA	NA	Published article	Juntarajumnong et al 2012	file:///C:/Users/vdo/Downloads/190886%20(1).pdf	Resistant
647	Thailand	Nong Khai	17.2642	102.575	2010	2010	2010	Aedes aegypti	Adults	WHO tube assay	Pyrethroids	Lambda-cyhalothrin	1.20E-02		Sodium channel modulators	3A	99	NA	11.11	Confirmed resistance	R	NA	NA	NA	NA	NA	NA	NA	Published article	Juntarajumnong et al 2012	file:///C:/Users/vdo/Downloads/190886%20(1).pdf	Resistant
648	Thailand	Nong Khai	17.2642	102.575	2010	2010	2010	Aedes aegypti	Adults	WHO tube assay	Pyrethroids	Permethrin	0.147		Sodium channel modulators	3A	98	NA	6.12	Confirmed resistance	R	NA	NA	NA	NA	NA	NA	NA	Published article	Juntarajumnong et al 2012	file:///C:/Users/vdo/Downloads/190886%20(1).pdf	Resistant
649	Gabon	Libreville	0.416198	9.46727	2007	2007	2007	Aedes aegypti	Adults	WHO tube assay	Pyrethroids	Deltamethrin	0.06	%	Sodium channel modulators	3A	97	NA	100	Susceptibility	S	NA	NA	NA	NA	NA	NA	NA	Published article	Kamgang et al 2011	http://www.parasitesandvectors.com/content/pdf/1756-3305-4-79.pdf	Susceptible
650	Gabon	Libreville	0.416198	9.46727	2007	2007	2007	Aedes aegypti	Adults	WHO tube assay	Organophosphates	Fenitrothion	0.5	%	Acetylcholinesterase inhibitors	1B	99	NA	100	Susceptibility	S	NA	NA	NA	NA	NA	NA	NA	Published article	Kamgang et al 2011	http://www.parasitesandvectors.com/content/pdf/1756-3305-4-79.pdf	Susceptible
651	Gabon	Libreville	0.416198	9.46727	2007	2007	2007	Aedes aegypti	Adults	WHO tube assay	Organochlorines	DDT	4	%	Sodium channel modulators	3B	99	NA	70.7	Confirmed resistance	R	NA	NA	NA	NA	NA	NA	NA	Published article	Kamgang et al 2011	http://www.parasitesandvectors.com/content/pdf/1756-3305-4-79.pdf	Resistant
652	Gabon	Libreville	0.416198	9.46727	2007	2007	2007	Aedes aegypti	Adults	WHO tube assay	Carbamates	Propoxur	0.3	%	Acetylcholinesterase inhibitors	1A	100	NA	99	Susceptibility	S	NA	NA	NA	NA	NA	NA	NA	Published article	Kamgang et al 2011	http://www.parasitesandvectors.com/content/pdf/1756-3305-4-79.pdf	Susceptible
653	Thailand	Phra Nkhon	13.756	100.499	September-December 2005	2005	2005	Aedes aegypti	Adults	WHO tube assay	Pyrethroids	Permethrin	0.75		Sodium channel modulators	3A	100	NA	42	Confirmed resistance	R	NA	NA	NA	NA	NA	NA	NA	Published article	Komalamisra et al 2011	http://www.tm.mahidol.ac.th/seameo/2011-42-4/07-5130.pdf	Resistant
654	Thailand	Pom Prap Sattru Phai	13.7515	100.511	September-December 2005	2005	2005	Aedes aegypti	Adults	WHO tube assay	Pyrethroids	Permethrin	0.75		Sodium channel modulators	3A	100	NA	88	Confirmed resistance	R	NA	NA	NA	NA	NA	NA	NA	Published article	Komalamisra et al 2011	http://www.tm.mahidol.ac.th/seameo/2011-42-4/07-5130.pdf	Resistant
655	Thailand	Dusit	13.7754	100.513	September-December 2005	2005	2005	Aedes aegypti	Adults	WHO tube assay	Pyrethroids	Permethrin	0.75		Sodium channel modulators	3A	100	NA	43	Confirmed resistance	R	NA	NA	NA	NA	NA	NA	NA	Published article	Komalamisra et al 2011	http://www.tm.mahidol.ac.th/seameo/2011-42-4/07-5130.pdf	Resistant
656	Thailand	Wat Chom PrailNgang	18.1498	100.151	September-December 2005	2005	2005	Aedes aegypti	Adults	WHO tube assay	Pyrethroids	Permethrin	0.75		Sodium channel modulators	3A	100	NA	61	Confirmed resistance	R	NA	NA	NA	NA	NA	NA	NA	Published article	Komalamisra et al 2011	http://www.tm.mahidol.ac.th/seameo/2011-42-4/07-5130.pdf	Resistant
657	Thailand	Pathum Wan(Wan Dung Khae)	13.7416	100.519	September-December 2005	2005	2005	Aedes aegypti	Adults	WHO tube assay	Pyrethroids	Permethrin	0.75		Sodium channel modulators	3A	100	NA	26	Confirmed resistance	R	NA	NA	NA	NA	NA	NA	NA	Published article	Komalamisra et al 2011	http://www.tm.mahidol.ac.th/seameo/2011-42-4/07-5130.pdf	Resistant
658	Thailand	Pathum Wan(Soi Pra Jane)	13.7157	100.559	September-December 2005	2005	2005	Aedes aegypti	Adults	WHO tube assay	Pyrethroids	Permethrin	0.75		Sodium channel modulators	3A	100	NA	67	Confirmed resistance	R	NA	NA	NA	NA	NA	NA	NA	Published article	Komalamisra et al 2011	http://www.tm.mahidol.ac.th/seameo/2011-42-4/07-5130.pdf	Resistant
659	Thailand	Bang Rak(Khun Nawa)	13.7335	100.525	September-December 2005	2005	2005	Aedes aegypti	Adults	WHO tube assay	Pyrethroids	Permethrin	0.75		Sodium channel modulators	3A	100	NA	38	Confirmed resistance	R	NA	NA	NA	NA	NA	NA	NA	Published article	Komalamisra et al 2011	http://www.tm.mahidol.ac.th/seameo/2011-42-4/07-5130.pdf	Resistant
660	Thailand	Bang Rak(Wat Kaew Jam Pha)	13.7273	100.59	September-December 2005	2005	2005	Aedes aegypti	Adults	WHO tube assay	Pyrethroids	Permethrin	0.75		Sodium channel modulators	3A	100	NA	46	Confirmed resistance	R	NA	NA	NA	NA	NA	NA	NA	Published article	Komalamisra et al 2011	http://www.tm.mahidol.ac.th/seameo/2011-42-4/07-5130.pdf	Resistant
661	Thailand	Bang Rak(Wat Hua Lum Pong)	13.7273	100.59	September-December 2005	2005	2005	Aedes aegypti	Adults	WHO tube assay	Pyrethroids	Permethrin	0.75		Sodium channel modulators	3A	100	NA	68	Confirmed resistance	R	NA	NA	NA	NA	NA	NA	NA	Published article	Komalamisra et al 2011	http://www.tm.mahidol.ac.th/seameo/2011-42-4/07-5130.pdf	Resistant
662	Thailand	Sathon(Ban Pan)	13.7224	100.528	September-December 2005	2005	2005	Aedes aegypti	Adults	WHO tube assay	Pyrethroids	Permethrin	0.75		Sodium channel modulators	3A	100	NA	78	Confirmed resistance	R	NA	NA	NA	NA	NA	NA	NA	Published article	Komalamisra et al 2011	http://www.tm.mahidol.ac.th/seameo/2011-42-4/07-5130.pdf	Resistant
663	Thailand	Sathon(Kuson Reom Jai)	13.7229	100.535	September-December 2005	2005	2005	Aedes aegypti	Adults	WHO tube assay	Pyrethroids	Permethrin	0.75		Sodium channel modulators	3A	100	NA	76	Confirmed resistance	R	NA	NA	NA	NA	NA	NA	NA	Published article	Komalamisra et al 2011	http://www.tm.mahidol.ac.th/seameo/2011-42-4/07-5130.pdf	Resistant
664	Thailand	Watthana(Thong Lo)	13.732	100.581	September-December 2005	2005	2005	Aedes aegypti	Adults	WHO tube assay	Pyrethroids	Permethrin	0.75		Sodium channel modulators	3A	100	NA	82	Confirmed resistance	R	NA	NA	NA	NA	NA	NA	NA	Published article	Komalamisra et al 2011	http://www.tm.mahidol.ac.th/seameo/2011-42-4/07-5130.pdf	Resistant
665	Thailand	Wathana(Su Lao Sam In)	13.732	100.581	September-December 2005	2005	2005	Aedes aegypti	Adults	WHO tube assay	Pyrethroids	Permethrin	0.75		Sodium channel modulators	3A	100	NA	47	Confirmed resistance	R	NA	NA	NA	NA	NA	NA	NA	Published article	Komalamisra et al 2011	http://www.tm.mahidol.ac.th/seameo/2011-42-4/07-5130.pdf	Resistant
666	Thailand	Ratchthewi(119/72)	13.7543	100.538	September-December 2005	2005	2005	Aedes aegypti	Adults	WHO tube assay	Pyrethroids	Permethrin	0.75		Sodium channel modulators	3A	100	NA	71	Confirmed resistance	R	NA	NA	NA	NA	NA	NA	NA	Published article	Komalamisra et al 2011	http://www.tm.mahidol.ac.th/seameo/2011-42-4/07-5130.pdf	Resistant
667	Thailand	Ratchthewi(Soi Suan Ngeam)	13.7473	100.531	September-December 2005	2005	2005	Aedes aegypti	Adults	WHO tube assay	Pyrethroids	Permethrin	0.75		Sodium channel modulators	3A	100	NA	5	Confirmed resistance	R	NA	NA	NA	NA	NA	NA	NA	Published article	Komalamisra et al 2011	http://www.tm.mahidol.ac.th/seameo/2011-42-4/07-5130.pdf	Resistant
668	Thailand	Chatuchak	13.8362	100.563	September-December 2005	2005	2005	Aedes aegypti	Adults	WHO tube assay	Pyrethroids	Permethrin	0.75		Sodium channel modulators	3A	100	NA	66	Confirmed resistance	R	NA	NA	NA	NA	NA	NA	NA	Published article	Komalamisra et al 2011	http://www.tm.mahidol.ac.th/seameo/2011-42-4/07-5130.pdf	Resistant
669	Thailand	Huai Khwang	13.7693	100.581	September-December 2005	2005	2005	Aedes aegypti	Adults	WHO tube assay	Pyrethroids	Permethrin	0.75		Sodium channel modulators	3A	100	NA	19	Confirmed resistance	R	NA	NA	NA	NA	NA	NA	NA	Published article	Komalamisra et al 2011	http://www.tm.mahidol.ac.th/seameo/2011-42-4/07-5130.pdf	Resistant
670	Thailand	Huai Khwang(Pracha Nivaj)	13.7693	100.581	September-December 2005	2005	2005	Aedes aegypti	Adults	WHO tube assay	Pyrethroids	Permethrin	0.75		Sodium channel modulators	3A	100	NA	55	Confirmed resistance	R	NA	NA	NA	NA	NA	NA	NA	Published article	Komalamisra et al 2011	http://www.tm.mahidol.ac.th/seameo/2011-42-4/07-5130.pdf	Resistant
671	Thailand	Huai Khwang(Hatsawee)	13.7998	100.551	September-December 2005	2005	2005	Aedes aegypti	Adults	WHO tube assay	Pyrethroids	Permethrin	0.75		Sodium channel modulators	3A	100	NA	66	Confirmed resistance	R	NA	NA	NA	NA	NA	NA	NA	Published article	Komalamisra et al 2011	http://www.tm.mahidol.ac.th/seameo/2011-42-4/07-5130.pdf	Resistant
672	Thailand	Din Daeng(Vichakam)	13.7621	100.558	September-December 2005	2005	2005	Aedes aegypti	Adults	WHO tube assay	Pyrethroids	Permethrin	0.75		Sodium channel modulators	3A	100	NA	40	Confirmed resistance	R	NA	NA	NA	NA	NA	NA	NA	Published article	Komalamisra et al 2011	http://www.tm.mahidol.ac.th/seameo/2011-42-4/07-5130.pdf	Resistant
673	Thailand	Yan Nawa	13.683	100.535	September-December 2005	2005	2005	Aedes aegypti	Adults	WHO tube assay	Pyrethroids	Permethrin	0.75		Sodium channel modulators	3A	100	NA	52	Confirmed resistance	R	NA	NA	NA	NA	NA	NA	NA	Published article	Komalamisra et al 2011	http://www.tm.mahidol.ac.th/seameo/2011-42-4/07-5130.pdf	Resistant
674	Thailand	Bang Kho Laem(33)	13.6937	100.51	September-December 2005	2005	2005	Aedes aegypti	Adults	WHO tube assay	Pyrethroids	Permethrin	0.75		Sodium channel modulators	3A	100	NA	59	Confirmed resistance	R	NA	NA	NA	NA	NA	NA	NA	Published article	Komalamisra et al 2011	http://www.tm.mahidol.ac.th/seameo/2011-42-4/07-5130.pdf	Resistant
675	Thailand	Bang Kho Laem(Saphan Krungthep)	13.7038	100.487	September-December 2005	2005	2005	Aedes aegypti	Adults	WHO tube assay	Pyrethroids	Permethrin	0.75		Sodium channel modulators	3A	100	NA	56	Confirmed resistance	R	NA	NA	NA	NA	NA	NA	NA	Published article	Komalamisra et al 2011	http://www.tm.mahidol.ac.th/seameo/2011-42-4/07-5130.pdf	Resistant
676	Thailand	Bang Kho Laem(Lad Boua Khao)	13.7038	100.487	September-December 2005	2005	2005	Aedes aegypti	Adults	WHO tube assay	Pyrethroids	Permethrin	0.75		Sodium channel modulators	3A	100	NA	22	Confirmed resistance	R	NA	NA	NA	NA	NA	NA	NA	Published article	Komalamisra et al 2011	http://www.tm.mahidol.ac.th/seameo/2011-42-4/07-5130.pdf	Resistant
677	Thailand	Phra Khanong(Bang Chark)	13.7296	100.577	September-December 2005	2005	2005	Aedes aegypti	Adults	WHO tube assay	Pyrethroids	Permethrin	0.75		Sodium channel modulators	3A	100	NA	49	Confirmed resistance	R	NA	NA	NA	NA	NA	NA	NA	Published article	Komalamisra et al 2011	http://www.tm.mahidol.ac.th/seameo/2011-42-4/07-5130.pdf	Resistant
678	Thailand	Klong Toei	13.7159	100.569	September-December 2005	2005	2005	Aedes aegypti	Adults	WHO tube assay	Pyrethroids	Permethrin	0.75		Sodium channel modulators	3A	100	NA	85	Confirmed resistance	R	NA	NA	NA	NA	NA	NA	NA	Published article	Komalamisra et al 2011	http://www.tm.mahidol.ac.th/seameo/2011-42-4/07-5130.pdf	Resistant
679	Thailand	Khlong Toei(Wat Toei)	13.7082	100.564	September-December 2005	2005	2005	Aedes aegypti	Adults	WHO tube assay	Pyrethroids	Permethrin	0.75		Sodium channel modulators	3A	100	NA	80	Confirmed resistance	R	NA	NA	NA	NA	NA	NA	NA	Published article	Komalamisra et al 2011	http://www.tm.mahidol.ac.th/seameo/2011-42-4/07-5130.pdf	Resistant
680	Thailand	Khlong Toei(Klong Samukkee)	14.3737	101.038	September-December 2005	2005	2005	Aedes aegypti	Adults	WHO tube assay	Pyrethroids	Permethrin	0.75		Sodium channel modulators	3A	100	NA	49	Confirmed resistance	R	NA	NA	NA	NA	NA	NA	NA	Published article	Komalamisra et al 2011	http://www.tm.mahidol.ac.th/seameo/2011-42-4/07-5130.pdf	Resistant
681	Thailand	Bang Na	13.6682	100.614	September-December 2005	2005	2005	Aedes aegypti	Adults	WHO tube assay	Pyrethroids	Permethrin	0.75		Sodium channel modulators	3A	100	NA	49	Confirmed resistance	R	NA	NA	NA	NA	NA	NA	NA	Published article	Komalamisra et al 2011	http://www.tm.mahidol.ac.th/seameo/2011-42-4/07-5130.pdf	Resistant
682	Thailand	Phra Nkhon	13.756	100.499	September-December 2005	2005	2005	Aedes aegypti	Adults	WHO tube assay	Pyrethroids	Deltamethrin	0.05		Sodium channel modulators	3A	100	NA	99	Susceptibility	S	NA	NA	NA	NA	NA	NA	NA	Published article	Komalamisra et al 2011	http://www.tm.mahidol.ac.th/seameo/2011-42-4/07-5130.pdf	Susceptible
683	Thailand	Pom Prap Sattru Phai	13.7515	100.511	September-December 2005	2005	2005	Aedes aegypti	Adults	WHO tube assay	Pyrethroids	Deltamethrin	0.05		Sodium channel modulators	3A	100	NA	95	Possible resistance	PR	NA	NA	NA	NA	NA	NA	NA	Published article	Komalamisra et al 2011	http://www.tm.mahidol.ac.th/seameo/2011-42-4/07-5130.pdf	Possible Resistance
684	Thailand	Dusit	13.7754	100.513	September-December 2005	2005	2005	Aedes aegypti	Adults	WHO tube assay	Pyrethroids	Deltamethrin	0.05		Sodium channel modulators	3A	100	NA	89	Confirmed resistance	R	NA	NA	NA	NA	NA	NA	NA	Published article	Komalamisra et al 2011	http://www.tm.mahidol.ac.th/seameo/2011-42-4/07-5130.pdf	Resistant
685	Thailand	Wat Chom PrailNgang	18.0761	100.193	September-December 2005	2005	2005	Aedes aegypti	Adults	WHO tube assay	Pyrethroids	Deltamethrin	0.05		Sodium channel modulators	3A	100	NA	99	Susceptibility	S	NA	NA	NA	NA	NA	NA	NA	Published article	Komalamisra et al 2011	http://www.tm.mahidol.ac.th/seameo/2011-42-4/07-5130.pdf	Susceptible
686	Thailand	Pathum Wan(Wan Dung Khae)	13.7416	100.519	September-December 2005	2005	2005	Aedes aegypti	Adults	WHO tube assay	Pyrethroids	Deltamethrin	0.05		Sodium channel modulators	3A	100	NA	27	Confirmed resistance	R	NA	NA	NA	NA	NA	NA	NA	Published article	Komalamisra et al 2011	http://www.tm.mahidol.ac.th/seameo/2011-42-4/07-5130.pdf	Resistant
687	Thailand	Pathum Wan(Soi Pra Jane)	13.7157	100.559	September-December 2005	2005	2005	Aedes aegypti	Adults	WHO tube assay	Pyrethroids	Deltamethrin	0.05		Sodium channel modulators	3A	100	NA	95	Possible resistance	PR	NA	NA	NA	NA	NA	NA	NA	Published article	Komalamisra et al 2011	http://www.tm.mahidol.ac.th/seameo/2011-42-4/07-5130.pdf	Possible Resistance
688	Thailand	Bang Rak(Khun Nawa)	13.7335	100.525	September-December 2005	2005	2005	Aedes aegypti	Adults	WHO tube assay	Pyrethroids	Deltamethrin	0.05		Sodium channel modulators	3A	100	NA	81	Confirmed resistance	R	NA	NA	NA	NA	NA	NA	NA	Published article	Komalamisra et al 2011	http://www.tm.mahidol.ac.th/seameo/2011-42-4/07-5130.pdf	Resistant
689	Thailand	Bang Rak(Wat Kaew Jam Pha)	13.7343	100.526	September-December 2005	2005	2005	Aedes aegypti	Adults	WHO tube assay	Pyrethroids	Deltamethrin	0.05		Sodium channel modulators	3A	100	NA	85	Confirmed resistance	R	NA	NA	NA	NA	NA	NA	NA	Published article	Komalamisra et al 2011	http://www.tm.mahidol.ac.th/seameo/2011-42-4/07-5130.pdf	Resistant
690	Thailand	Bang Rak(Wat Hua Lum Pong)	13.7343	100.526	September-December 2005	2005	2005	Aedes aegypti	Adults	WHO tube assay	Pyrethroids	Deltamethrin	0.05		Sodium channel modulators	3A	100	NA	90	Possible resistance	PR	NA	NA	NA	NA	NA	NA	NA	Published article	Komalamisra et al 2011	http://www.tm.mahidol.ac.th/seameo/2011-42-4/07-5130.pdf	Possible Resistance
691	Thailand	Sathon(Ban Pan)	13.7224	100.528	September-December 2005	2005	2005	Aedes aegypti	Adults	WHO tube assay	Pyrethroids	Deltamethrin	0.05		Sodium channel modulators	3A	100	NA	90	Possible resistance	PR	NA	NA	NA	NA	NA	NA	NA	Published article	Komalamisra et al 2011	http://www.tm.mahidol.ac.th/seameo/2011-42-4/07-5130.pdf	Possible Resistance
692	Thailand	Sathon(Kuson Reom Jai)	13.7229	100.535	September-December 2005	2005	2005	Aedes aegypti	Adults	WHO tube assay	Pyrethroids	Deltamethrin	0.05		Sodium channel modulators	3A	100	NA	96	Possible resistance	PR	NA	NA	NA	NA	NA	NA	NA	Published article	Komalamisra et al 2011	http://www.tm.mahidol.ac.th/seameo/2011-42-4/07-5130.pdf	Possible Resistance
693	Thailand	Watthana(Thong Lo)	13.732	100.581	September-December 2005	2005	2005	Aedes aegypti	Adults	WHO tube assay	Pyrethroids	Deltamethrin	0.05		Sodium channel modulators	3A	100	NA	97	Possible resistance	PR	NA	NA	NA	NA	NA	NA	NA	Published article	Komalamisra et al 2011	http://www.tm.mahidol.ac.th/seameo/2011-42-4/07-5130.pdf	Possible Resistance
694	Thailand	Wathana(Su Lao Sam In)	13.732	100.581	September-December 2005	2005	2005	Aedes aegypti	Adults	WHO tube assay	Pyrethroids	Deltamethrin	0.05		Sodium channel modulators	3A	100	NA	89	Confirmed resistance	R	NA	NA	NA	NA	NA	NA	NA	Published article	Komalamisra et al 2011	http://www.tm.mahidol.ac.th/seameo/2011-42-4/07-5130.pdf	Resistant
695	Thailand	Ratchthewi(119/72)	13.7543	100.538	September-December 2005	2005	2005	Aedes aegypti	Adults	WHO tube assay	Pyrethroids	Deltamethrin	0.05		Sodium channel modulators	3A	100	NA	84	Confirmed resistance	R	NA	NA	NA	NA	NA	NA	NA	Published article	Komalamisra et al 2011	http://www.tm.mahidol.ac.th/seameo/2011-42-4/07-5130.pdf	Resistant
696	Thailand	Ratchthewi(Soi Suan Ngeam)	13.7473	100.531	September-December 2005	2005	2005	Aedes aegypti	Adults	WHO tube assay	Pyrethroids	Deltamethrin	0.05		Sodium channel modulators	3A	100	NA	83	Confirmed resistance	R	NA	NA	NA	NA	NA	NA	NA	Published article	Komalamisra et al 2011	http://www.tm.mahidol.ac.th/seameo/2011-42-4/07-5130.pdf	Resistant
697	Thailand	Chatuchak	13.8362	100.563	September-December 2005	2005	2005	Aedes aegypti	Adults	WHO tube assay	Pyrethroids	Deltamethrin	0.05		Sodium channel modulators	3A	100	NA	93	Possible resistance	PR	NA	NA	NA	NA	NA	NA	NA	Published article	Komalamisra et al 2011	http://www.tm.mahidol.ac.th/seameo/2011-42-4/07-5130.pdf	Possible Resistance
698	Thailand	Huai Khwang	13.7693	100.581	September-December 2005	2005	2005	Aedes aegypti	Adults	WHO tube assay	Pyrethroids	Deltamethrin	0.05		Sodium channel modulators	3A	100	NA	77	Confirmed resistance	R	NA	NA	NA	NA	NA	NA	NA	Published article	Komalamisra et al 2011	http://www.tm.mahidol.ac.th/seameo/2011-42-4/07-5130.pdf	Resistant
699	Thailand	Huai Khwang(Pracha Nivaj)	13.7693	100.581	September-December 2005	2005	2005	Aedes aegypti	Adults	WHO tube assay	Pyrethroids	Deltamethrin	0.05		Sodium channel modulators	3A	100	NA	96	Possible resistance	PR	NA	NA	NA	NA	NA	NA	NA	Published article	Komalamisra et al 2011	http://www.tm.mahidol.ac.th/seameo/2011-42-4/07-5130.pdf	Possible Resistance
700	Thailand	Huai Khwang(Hatsawee)	13.7998	100.551	September-December 2005	2005	2005	Aedes aegypti	Adults	WHO tube assay	Pyrethroids	Deltamethrin	0.05		Sodium channel modulators	3A	100	NA	97	Possible resistance	PR	NA	NA	NA	NA	NA	NA	NA	Published article	Komalamisra et al 2011	http://www.tm.mahidol.ac.th/seameo/2011-42-4/07-5130.pdf	Possible Resistance
701	Thailand	Din Daeng(Vichakam)	13.7621	100.558	September-December 2005	2005	2005	Aedes aegypti	Adults	WHO tube assay	Pyrethroids	Deltamethrin	0.05		Sodium channel modulators	3A	100	NA	93	Possible resistance	PR	NA	NA	NA	NA	NA	NA	NA	Published article	Komalamisra et al 2011	http://www.tm.mahidol.ac.th/seameo/2011-42-4/07-5130.pdf	Possible Resistance
702	Thailand	Yan Nawa	13.683	100.535	September-December 2005	2005	2005	Aedes aegypti	Adults	WHO tube assay	Pyrethroids	Deltamethrin	0.05		Sodium channel modulators	3A	100	NA	100	Susceptibility	S	NA	NA	NA	NA	NA	NA	NA	Published article	Komalamisra et al 2011	http://www.tm.mahidol.ac.th/seameo/2011-42-4/07-5130.pdf	Susceptible
703	Thailand	Bang Kho Laem(33)	13.6937	100.51	September-December 2005	2005	2005	Aedes aegypti	Adults	WHO tube assay	Pyrethroids	Deltamethrin	0.05		Sodium channel modulators	3A	100	NA	91	Possible resistance	PR	NA	NA	NA	NA	NA	NA	NA	Published article	Komalamisra et al 2011	http://www.tm.mahidol.ac.th/seameo/2011-42-4/07-5130.pdf	Possible Resistance
704	Thailand	Bang Kho Laem(Saphan Krungthep)	13.7038	100.487	September-December 2005	2005	2005	Aedes aegypti	Adults	WHO tube assay	Pyrethroids	Deltamethrin	0.05		Sodium channel modulators	3A	100	NA	92	Possible resistance	PR	NA	NA	NA	NA	NA	NA	NA	Published article	Komalamisra et al 2011	http://www.tm.mahidol.ac.th/seameo/2011-42-4/07-5130.pdf	Possible Resistance
705	Thailand	Bang Kho Laem(Lad Boua Khao)	13.7038	100.487	September-December 2005	2005	2005	Aedes aegypti	Adults	WHO tube assay	Pyrethroids	Deltamethrin	0.05		Sodium channel modulators	3A	100	NA	100	Susceptibility	S	NA	NA	NA	NA	NA	NA	NA	Published article	Komalamisra et al 2011	http://www.tm.mahidol.ac.th/seameo/2011-42-4/07-5130.pdf	Susceptible
706	Thailand	Phra Khanong(Bang Chark)	13.7296	100.577	September-December 2005	2005	2005	Aedes aegypti	Adults	WHO tube assay	Pyrethroids	Deltamethrin	0.05		Sodium channel modulators	3A	100	NA	95	Possible resistance	PR	NA	NA	NA	NA	NA	NA	NA	Published article	Komalamisra et al 2011	http://www.tm.mahidol.ac.th/seameo/2011-42-4/07-5130.pdf	Possible Resistance
707	Thailand	Klong Toei	13.7159	100.569	September-December 2005	2005	2005	Aedes aegypti	Adults	WHO tube assay	Pyrethroids	Deltamethrin	0.05		Sodium channel modulators	3A	100	NA	100	Susceptibility	S	NA	NA	NA	NA	NA	NA	NA	Published article	Komalamisra et al 2011	http://www.tm.mahidol.ac.th/seameo/2011-42-4/07-5130.pdf	Susceptible
708	Thailand	Khlong Toei(Wat Toei)	13.7082	100.564	September-December 2005	2005	2005	Aedes aegypti	Adults	WHO tube assay	Pyrethroids	Deltamethrin	0.05		Sodium channel modulators	3A	100	NA	98	Susceptibility	S	NA	NA	NA	NA	NA	NA	NA	Published article	Komalamisra et al 2011	http://www.tm.mahidol.ac.th/seameo/2011-42-4/07-5130.pdf	Susceptible
709	Thailand	Khlong Toei(Klong Samukkee)	14.3737	101.038	September-December 2005	2005	2005	Aedes aegypti	Adults	WHO tube assay	Pyrethroids	Deltamethrin	0.05		Sodium channel modulators	3A	100	NA	97	Possible resistance	PR	NA	NA	NA	NA	NA	NA	NA	Published article	Komalamisra et al 2011	http://www.tm.mahidol.ac.th/seameo/2011-42-4/07-5130.pdf	Possible Resistance
710	Thailand	Bang Na	13.6682	100.614	September-December 2005	2005	2005	Aedes aegypti	Adults	WHO tube assay	Pyrethroids	Deltamethrin	0.05		Sodium channel modulators	3A	100	NA	100	Susceptibility	S	NA	NA	NA	NA	NA	NA	NA	Published article	Komalamisra et al 2011	http://www.tm.mahidol.ac.th/seameo/2011-42-4/07-5130.pdf	Susceptible
711	Thailand	Phra Nkhon	13.756	100.499	September-December 2005	2005	2005	Aedes aegypti	Adults	WHO tube assay	Pyrethroids	Cyfluthrin	0.15		Sodium channel modulators	3A	100	NA	81	Confirmed resistance	R	NA	NA	NA	NA	NA	NA	NA	Published article	Komalamisra et al 2011	http://www.tm.mahidol.ac.th/seameo/2011-42-4/07-5130.pdf	Resistant
712	Thailand	Pom Prap Sattru Phai	13.7515	100.511	September-December 2005	2005	2005	Aedes aegypti	Adults	WHO tube assay	Pyrethroids	Cyfluthrin	0.15		Sodium channel modulators	3A	100	NA	95	Possible resistance	PR	NA	NA	NA	NA	NA	NA	NA	Published article	Komalamisra et al 2011	http://www.tm.mahidol.ac.th/seameo/2011-42-4/07-5130.pdf	Possible Resistance
713	Thailand	Dusit	13.7754	100.513	September-December 2005	2005	2005	Aedes aegypti	Adults	WHO tube assay	Pyrethroids	Cyfluthrin	0.15		Sodium channel modulators	3A	100	NA	75	Confirmed resistance	R	NA	NA	NA	NA	NA	NA	NA	Published article	Komalamisra et al 2011	http://www.tm.mahidol.ac.th/seameo/2011-42-4/07-5130.pdf	Resistant
714	Thailand	Wat Chom PrailNgang	18.0761	100.193	September-December 2005	2005	2005	Aedes aegypti	Adults	WHO tube assay	Pyrethroids	Cyfluthrin	0.15		Sodium channel modulators	3A	100	NA	97	Possible resistance	PR	NA	NA	NA	NA	NA	NA	NA	Published article	Komalamisra et al 2011	http://www.tm.mahidol.ac.th/seameo/2011-42-4/07-5130.pdf	Possible Resistance
715	Thailand	Pathum Wan(Wan Dung Khae)	13.7416	100.519	September-December 2005	2005	2005	Aedes aegypti	Adults	WHO tube assay	Pyrethroids	Cyfluthrin	0.15		Sodium channel modulators	3A	100	NA	21	Confirmed resistance	R	NA	NA	NA	NA	NA	NA	NA	Published article	Komalamisra et al 2011	http://www.tm.mahidol.ac.th/seameo/2011-42-4/07-5130.pdf	Resistant
716	Thailand	Pathum Wan(Soi Pra Jane)	13.7157	100.559	September-December 2005	2005	2005	Aedes aegypti	Adults	WHO tube assay	Pyrethroids	Cyfluthrin	0.15		Sodium channel modulators	3A	100	NA	77	Confirmed resistance	R	NA	NA	NA	NA	NA	NA	NA	Published article	Komalamisra et al 2011	http://www.tm.mahidol.ac.th/seameo/2011-42-4/07-5130.pdf	Resistant
717	Thailand	Bang Rak(Khun Nawa)	13.7335	100.525	September-December 2005	2005	2005	Aedes aegypti	Adults	WHO tube assay	Pyrethroids	Cyfluthrin	0.15		Sodium channel modulators	3A	100	NA	87	Confirmed resistance	R	NA	NA	NA	NA	NA	NA	NA	Published article	Komalamisra et al 2011	http://www.tm.mahidol.ac.th/seameo/2011-42-4/07-5130.pdf	Resistant
718	Thailand	Bang Rak(Wat Kaew Jam Pha)	13.7343	100.526	September-December 2005	2005	2005	Aedes aegypti	Adults	WHO tube assay	Pyrethroids	Cyfluthrin	0.15		Sodium channel modulators	3A	100	NA	93	Possible resistance	PR	NA	NA	NA	NA	NA	NA	NA	Published article	Komalamisra et al 2011	http://www.tm.mahidol.ac.th/seameo/2011-42-4/07-5130.pdf	Possible Resistance
719	Thailand	Bang Rak(Wat Hua Lum Pong)	13.7343	100.526	September-December 2005	2005	2005	Aedes aegypti	Adults	WHO tube assay	Pyrethroids	Cyfluthrin	0.15		Sodium channel modulators	3A	100	NA	75	Confirmed resistance	R	NA	NA	NA	NA	NA	NA	NA	Published article	Komalamisra et al 2011	http://www.tm.mahidol.ac.th/seameo/2011-42-4/07-5130.pdf	Resistant
720	Thailand	Sathon(Ban Pan)	13.7224	100.528	September-December 2005	2005	2005	Aedes aegypti	Adults	WHO tube assay	Pyrethroids	Cyfluthrin	0.15		Sodium channel modulators	3A	100	NA	87	Confirmed resistance	R	NA	NA	NA	NA	NA	NA	NA	Published article	Komalamisra et al 2011	http://www.tm.mahidol.ac.th/seameo/2011-42-4/07-5130.pdf	Resistant
721	Thailand	Sathon(Kuson Reom Jai)	13.7229	100.535	September-December 2005	2005	2005	Aedes aegypti	Adults	WHO tube assay	Pyrethroids	Cyfluthrin	0.15		Sodium channel modulators	3A	100	NA	95	Possible resistance	PR	NA	NA	NA	NA	NA	NA	NA	Published article	Komalamisra et al 2011	http://www.tm.mahidol.ac.th/seameo/2011-42-4/07-5130.pdf	Possible Resistance
722	Thailand	Watthana(Thong Lo)	13.732	100.581	September-December 2005	2005	2005	Aedes aegypti	Adults	WHO tube assay	Pyrethroids	Cyfluthrin	0.15		Sodium channel modulators	3A	100	NA	93	Possible resistance	PR	NA	NA	NA	NA	NA	NA	NA	Published article	Komalamisra et al 2011	http://www.tm.mahidol.ac.th/seameo/2011-42-4/07-5130.pdf	Possible Resistance
723	Thailand	Wathana(Su Lao Sam In)	13.732	100.581	September-December 2005	2005	2005	Aedes aegypti	Adults	WHO tube assay	Pyrethroids	Cyfluthrin	0.15		Sodium channel modulators	3A	100	NA	84	Confirmed resistance	R	NA	NA	NA	NA	NA	NA	NA	Published article	Komalamisra et al 2011	http://www.tm.mahidol.ac.th/seameo/2011-42-4/07-5130.pdf	Resistant
724	Thailand	Ratchthewi(119/72)	13.7543	100.538	September-December 2005	2005	2005	Aedes aegypti	Adults	WHO tube assay	Pyrethroids	Cyfluthrin	0.15		Sodium channel modulators	3A	100	NA	76	Confirmed resistance	R	NA	NA	NA	NA	NA	NA	NA	Published article	Komalamisra et al 2011	http://www.tm.mahidol.ac.th/seameo/2011-42-4/07-5130.pdf	Resistant
725	Thailand	Ratchthewi(Soi Suan Ngeam)	13.7473	100.531	September-December 2005	2005	2005	Aedes aegypti	Adults	WHO tube assay	Pyrethroids	Cyfluthrin	0.15		Sodium channel modulators	3A	100	NA	43	Confirmed resistance	R	NA	NA	NA	NA	NA	NA	NA	Published article	Komalamisra et al 2011	http://www.tm.mahidol.ac.th/seameo/2011-42-4/07-5130.pdf	Resistant
726	Thailand	Chatuchak	13.8362	100.563	September-December 2005	2005	2005	Aedes aegypti	Adults	WHO tube assay	Pyrethroids	Cyfluthrin	0.15		Sodium channel modulators	3A	100	NA	79	Confirmed resistance	R	NA	NA	NA	NA	NA	NA	NA	Published article	Komalamisra et al 2011	http://www.tm.mahidol.ac.th/seameo/2011-42-4/07-5130.pdf	Resistant
727	Thailand	Huai Khwang	13.7693	100.581	September-December 2005	2005	2005	Aedes aegypti	Adults	WHO tube assay	Pyrethroids	Cyfluthrin	0.15		Sodium channel modulators	3A	100	NA	75	Confirmed resistance	R	NA	NA	NA	NA	NA	NA	NA	Published article	Komalamisra et al 2011	http://www.tm.mahidol.ac.th/seameo/2011-42-4/07-5130.pdf	Resistant
728	Thailand	Huai Khwang(Pracha Nivaj)	13.7693	100.581	September-December 2005	2005	2005	Aedes aegypti	Adults	WHO tube assay	Pyrethroids	Cyfluthrin	0.15		Sodium channel modulators	3A	100	NA	95	Possible resistance	PR	NA	NA	NA	NA	NA	NA	NA	Published article	Komalamisra et al 2011	http://www.tm.mahidol.ac.th/seameo/2011-42-4/07-5130.pdf	Possible Resistance
729	Thailand	Huai Khwang(Hatsawee)	13.7998	100.551	September-December 2005	2005	2005	Aedes aegypti	Adults	WHO tube assay	Pyrethroids	Cyfluthrin	0.15		Sodium channel modulators	3A	100	NA	73	Confirmed resistance	R	NA	NA	NA	NA	NA	NA	NA	Published article	Komalamisra et al 2011	http://www.tm.mahidol.ac.th/seameo/2011-42-4/07-5130.pdf	Resistant
730	Thailand	Din Daeng(Vichakam)	13.7621	100.558	September-December 2005	2005	2005	Aedes aegypti	Adults	WHO tube assay	Pyrethroids	Cyfluthrin	0.15		Sodium channel modulators	3A	100	NA	89	Confirmed resistance	R	NA	NA	NA	NA	NA	NA	NA	Published article	Komalamisra et al 2011	http://www.tm.mahidol.ac.th/seameo/2011-42-4/07-5130.pdf	Resistant
731	Thailand	Yan Nawa	13.683	100.535	September-December 2005	2005	2005	Aedes aegypti	Adults	WHO tube assay	Pyrethroids	Cyfluthrin	0.15		Sodium channel modulators	3A	100	NA	93	Possible resistance	PR	NA	NA	NA	NA	NA	NA	NA	Published article	Komalamisra et al 2011	http://www.tm.mahidol.ac.th/seameo/2011-42-4/07-5130.pdf	Possible Resistance
732	Thailand	Bang Kho Laem(33)	13.6937	100.51	September-December 2005	2005	2005	Aedes aegypti	Adults	WHO tube assay	Pyrethroids	Cyfluthrin	0.15		Sodium channel modulators	3A	100	NA	76	Confirmed resistance	R	NA	NA	NA	NA	NA	NA	NA	Published article	Komalamisra et al 2011	http://www.tm.mahidol.ac.th/seameo/2011-42-4/07-5130.pdf	Resistant
733	Thailand	Bang Kho Laem(Saphan Krungthep)	13.7038	100.487	September-December 2005	2005	2005	Aedes aegypti	Adults	WHO tube assay	Pyrethroids	Cyfluthrin	0.15		Sodium channel modulators	3A	100	NA	76	Confirmed resistance	R	NA	NA	NA	NA	NA	NA	NA	Published article	Komalamisra et al 2011	http://www.tm.mahidol.ac.th/seameo/2011-42-4/07-5130.pdf	Resistant
734	Thailand	Bang Kho Laem(Lad Boua Khao)	13.7038	100.487	September-December 2005	2005	2005	Aedes aegypti	Adults	WHO tube assay	Pyrethroids	Cyfluthrin	0.15		Sodium channel modulators	3A	100	NA	71	Confirmed resistance	R	NA	NA	NA	NA	NA	NA	NA	Published article	Komalamisra et al 2011	http://www.tm.mahidol.ac.th/seameo/2011-42-4/07-5130.pdf	Resistant
735	Thailand	Phra Khanong(Bang Chark)	13.7296	100.577	September-December 2005	2005	2005	Aedes aegypti	Adults	WHO tube assay	Pyrethroids	Cyfluthrin	0.15		Sodium channel modulators	3A	100	NA	84	Confirmed resistance	R	NA	NA	NA	NA	NA	NA	NA	Published article	Komalamisra et al 2011	http://www.tm.mahidol.ac.th/seameo/2011-42-4/07-5130.pdf	Resistant
736	Thailand	Klong Toei	13.7159	100.569	September-December 2005	2005	2005	Aedes aegypti	Adults	WHO tube assay	Pyrethroids	Cyfluthrin	0.15		Sodium channel modulators	3A	100	NA	94	Possible resistance	PR	NA	NA	NA	NA	NA	NA	NA	Published article	Komalamisra et al 2011	http://www.tm.mahidol.ac.th/seameo/2011-42-4/07-5130.pdf	Possible Resistance
737	Thailand	Khlong Toei(Wat Toei)	13.7082	100.564	September-December 2005	2005	2005	Aedes aegypti	Adults	WHO tube assay	Pyrethroids	Cyfluthrin	0.15		Sodium channel modulators	3A	100	NA	92	Possible resistance	PR	NA	NA	NA	NA	NA	NA	NA	Published article	Komalamisra et al 2011	http://www.tm.mahidol.ac.th/seameo/2011-42-4/07-5130.pdf	Possible Resistance
738	Thailand	Khlong Toei(Klong Samukkee)	14.3737	101.038	September-December 2005	2005	2005	Aedes aegypti	Adults	WHO tube assay	Pyrethroids	Cyfluthrin	0.15		Sodium channel modulators	3A	100	NA	91	Possible resistance	PR	NA	NA	NA	NA	NA	NA	NA	Published article	Komalamisra et al 2011	http://www.tm.mahidol.ac.th/seameo/2011-42-4/07-5130.pdf	Possible Resistance
739	Thailand	Bang Na	13.6682	100.614	September-December 2005	2005	2005	Aedes aegypti	Adults	WHO tube assay	Pyrethroids	Cyfluthrin	0.15		Sodium channel modulators	3A	100	NA	87	Confirmed resistance	R	NA	NA	NA	NA	NA	NA	NA	Published article	Komalamisra et al 2011	http://www.tm.mahidol.ac.th/seameo/2011-42-4/07-5130.pdf	Resistant
740	Thailand	Phra Nkhon	13.756	100.499	September-December 2005	2005	2005	Aedes aegypti	Adults	WHO tube assay	Organophosphates	Malathion	5		Acetylcholinesterase inhibitors	1B	100	NA	100	Susceptibility	S	NA	NA	NA	NA	NA	NA	NA	Published article	Komalamisra et al 2011	http://www.tm.mahidol.ac.th/seameo/2011-42-4/07-5130.pdf	Susceptible
741	Thailand	Pom Prap Sattru Phai	13.7515	100.511	September-December 2005	2005	2005	Aedes aegypti	Adults	WHO tube assay	Organophosphates	Malathion	5		Acetylcholinesterase inhibitors	1B	100	NA	100	Susceptibility	S	NA	NA	NA	NA	NA	NA	NA	Published article	Komalamisra et al 2011	http://www.tm.mahidol.ac.th/seameo/2011-42-4/07-5130.pdf	Susceptible
742	Thailand	Dusit	13.7754	100.513	September-December 2005	2005	2005	Aedes aegypti	Adults	WHO tube assay	Organophosphates	Malathion	5		Acetylcholinesterase inhibitors	1B	100	NA	100	Susceptibility	S	NA	NA	NA	NA	NA	NA	NA	Published article	Komalamisra et al 2011	http://www.tm.mahidol.ac.th/seameo/2011-42-4/07-5130.pdf	Susceptible
743	Thailand	Wat Chom PrailNgang	18.0761	100.193	September-December 2005	2005	2005	Aedes aegypti	Adults	WHO tube assay	Organophosphates	Malathion	5		Acetylcholinesterase inhibitors	1B	100	NA	100	Susceptibility	S	NA	NA	NA	NA	NA	NA	NA	Published article	Komalamisra et al 2011	http://www.tm.mahidol.ac.th/seameo/2011-42-4/07-5130.pdf	Susceptible
744	Thailand	Pathum Wan(Wan Dung Khae)	13.7416	100.519	September-December 2005	2005	2005	Aedes aegypti	Adults	WHO tube assay	Organophosphates	Malathion	5		Acetylcholinesterase inhibitors	1B	100	NA	97	Possible resistance	PR	NA	NA	NA	NA	NA	NA	NA	Published article	Komalamisra et al 2011	http://www.tm.mahidol.ac.th/seameo/2011-42-4/07-5130.pdf	Possible Resistance
745	Thailand	Pathum Wan(Soi Pra Jane)	13.7157	100.559	September-December 2005	2005	2005	Aedes aegypti	Adults	WHO tube assay	Organophosphates	Malathion	5		Acetylcholinesterase inhibitors	1B	100	NA	100	Susceptibility	S	NA	NA	NA	NA	NA	NA	NA	Published article	Komalamisra et al 2011	http://www.tm.mahidol.ac.th/seameo/2011-42-4/07-5130.pdf	Susceptible
746	Thailand	Bang Rak(Khun Nawa)	13.7335	100.525	September-December 2005	2005	2005	Aedes aegypti	Adults	WHO tube assay	Organophosphates	Malathion	5		Acetylcholinesterase inhibitors	1B	100	NA	89	Confirmed resistance	R	NA	NA	NA	NA	NA	NA	NA	Published article	Komalamisra et al 2011	http://www.tm.mahidol.ac.th/seameo/2011-42-4/07-5130.pdf	Resistant
747	Thailand	Bang Rak(Wat Kaew Jam Pha)	13.7343	100.526	September-December 2005	2005	2005	Aedes aegypti	Adults	WHO tube assay	Organophosphates	Malathion	5		Acetylcholinesterase inhibitors	1B	100	NA	100	Susceptibility	S	NA	NA	NA	NA	NA	NA	NA	Published article	Komalamisra et al 2011	http://www.tm.mahidol.ac.th/seameo/2011-42-4/07-5130.pdf	Susceptible
748	Thailand	Bang Rak(Wat Hua Lum Pong)	13.7343	100.526	September-December 2005	2005	2005	Aedes aegypti	Adults	WHO tube assay	Organophosphates	Malathion	5		Acetylcholinesterase inhibitors	1B	100	NA	100	Susceptibility	S	NA	NA	NA	NA	NA	NA	NA	Published article	Komalamisra et al 2011	http://www.tm.mahidol.ac.th/seameo/2011-42-4/07-5130.pdf	Susceptible
749	Thailand	Sathon(Ban Pan)	13.7224	100.528	September-December 2005	2005	2005	Aedes aegypti	Adults	WHO tube assay	Organophosphates	Malathion	5		Acetylcholinesterase inhibitors	1B	100	NA	100	Susceptibility	S	NA	NA	NA	NA	NA	NA	NA	Published article	Komalamisra et al 2011	http://www.tm.mahidol.ac.th/seameo/2011-42-4/07-5130.pdf	Susceptible
750	Thailand	Sathon(Kuson Reom Jai)	13.7229	100.535	September-December 2005	2005	2005	Aedes aegypti	Adults	WHO tube assay	Organophosphates	Malathion	5		Acetylcholinesterase inhibitors	1B	100	NA	100	Susceptibility	S	NA	NA	NA	NA	NA	NA	NA	Published article	Komalamisra et al 2011	http://www.tm.mahidol.ac.th/seameo/2011-42-4/07-5130.pdf	Susceptible
[truncated: 2,357 more rows]

## Sheet: Table S4
Table S3, all missense mutations identified in samples
[truncated: 509 more rows]

## Sheet: Table S5
Table S4, pairwise linkage disequilibrium (LD) of non-synonymous SNPs in vgsc, ace-1, GSTe2 and rdl with an R2 value above 0.5
Chr	Pos1	Pos2	R2	D	D	Country	Csq1	Csq2	Gene1	Gene2
[truncated: 29 more rows]
